# Supplementary material for: Understanding the charge transfer effects of single atoms for boosting the performance of Na-S batteries
Source: Nat Commun. 2024 Apr 18;15:3325. doi: 10.1038/s41467-024-47628-3 (PMC11026416; doi:10.1038/s41467-024-47628-3)
Supplement: Supplementary file 6 — Source Data [file 41467_2024_47628_MOESM6_ESM.xlsx]

## Sheet: Figure 1c
	MgN4		MgN4		MgN4		MgCN3		MgCN3		MgCN3		AlN4		AlN4		AlN4		AlCN3		AlCN3		AlCN3		SiN4		SiN4		SiN4		SiCN3		SiCN3		SiCN3		TiN4		TiN4		TiN4		TiCN3		TiCN3		TiCN3		MnN4
2.773	-0.684	2.402	-1.6104	2.62	-1.9576	2.705	-0.72	2.511	-1.8096	2.414	-1.8728	2.621	-0.7832	2.24	-2.2632	2.322	-2.624	2.653	-0.7328	2.343	-2.1344	2.261	-2.344	2.184	-1.0936	2.128	-2.6448	2.213	-3.1856	2.657	-0.68	2.228	-2.44	2.148	-2.7984	2.43	-2.1176	2.261	-3.2048	2.414	-3.556	2.355	-1.4496	2.412	-3.2888	2.27	-3.4976	2.656	-1.014
-0.71382	-0.684	-1.68945	-1.6104	-1.89438	-1.9576	-0.71255	-0.72	-1.79311	-1.8096	-1.89859	-1.8728	-0.71347	-0.7832	-2.28893	-2.2632	-2.55356	-2.624	-0.70704	-0.7328	-2.23611	-2.1344	-2.44292	-2.344	-1.13427	-1.0936	-2.62614	-2.6448	-3.06166	-3.1856	-0.6986	-0.68	-2.48727	-2.44	-2.80885	-2.7984	-2.08435	-2.1176	-3.23803	-3.2048	-3.45599	-3.556	-1.53475	-1.4496	-3.19567	-3.2888	-3.39453	-3.4976	-0.74052	-1.014
[truncated: 196 more columns]

## Sheet: Figure 1d
	MgN4		MgN4		MgN4		MgCN3		MgCN3		MgCN3		AlN4		AlN4		AlN4		AlCN3		AlCN3		AlCN3		SiN4		SiN4		SiN4		SiCN3		SiCN3		SiCN3		TiN4		TiN4		TiN4		TiCN3		TiCN3		TiCN3		MnN4
-0.71382	-0.684	-1.68945	-1.6104	-1.89438	-1.9576	-0.71255	-0.72	-1.79311	-1.8096	-1.89859	-1.8728	-0.71347	-0.7832	-2.28893	-2.2632	-2.55356	-2.624	-0.70704	-0.7328	-2.23611	-2.1344	-2.44292	-2.344	-1.13427	-1.0936	-2.62614	-2.6448	-3.06166	-3.1856	-0.6986	-0.68	-2.48727	-2.44	-2.80885	-2.7984	-2.08435	-2.1176	-3.23803	-3.2048	-3.45599	-3.556	-1.53475	-1.4496	-3.19567	-3.2888	-3.39453	-3.4976	-0.74052	-1.014
[truncated: 196 more columns]

## Sheet: Figure 3a
	Mn		Mn		Fe		Fe		Ni		Ni		Co		Co		Cu		Cu		Sn		Sn
0	2.5043	0	0.8296	0	2.4076	0	0.8234	0	2.5849	0	0.8221	0	2.1013	0	0.8178	0	2.3747	0	0.8308	0	2.4491	0	0.8581
0.10392	2.4367	0.4183	0.8506	0.35362	2.2972	1.69206	0.8438	0.09722	2.5576	0.10185	0.8308	0.12292	2.0709	0.7375	0.8382	0.11111	2.3251	0.50313	0.8525	0.2381	2.3673	0.47619	0.8823
0.15588	2.3815	1.72549	0.8711	0.53042	2.224	4.23016	0.8643	0.19444	2.5334	0.2037	0.8382	0.20486	2.0479	1.72083	0.8587	0.16667	2.291	1.39757	0.873	0.35675	2.304	1.19048	0.9033
0.20784	2.34	3.81797	0.8916	0.70679	2.1757	7.22381	0.8847	0.29167	2.5155	0.30556	0.8444	0.32778	2.0228	2.90938	0.8792	0.22222	2.2693	2.57188	0.894	0.47579	2.2594	2.38095	0.925
0.2598	2.3102	6.32908	0.912	0.8836	2.1428	10.7381	0.9052	0.38889	2.4981	0.40741	0.8506	0.49167	1.9993	4.30243	0.8996	0.38889	2.2439	3.97014	0.9145	0.59484	2.2278	3.92857	0.9455
0.31176	2.2873	9.26046	0.9325	1.06041	2.1168	14.5778	0.9257	0.48611	2.4857	0.50926	0.855	0.69653	1.9779	5.8184	0.9198	1.05556	2.2234	5.59167	0.935	0.71389	2.2048	5.83333	0.966
0.41569	2.2544	12.5062	0.953	1.23677	2.0951	18.873	0.9461	0.58333	2.4745	0.61111	0.8612	0.98333	1.9562	7.58021	0.9402	44.3889	2.203	7.43646	0.9554	0.95198	2.1719	8.09524	0.9871
0.51961	2.2309	16.1689	0.9734	1.59039	2.0616	23.5587	0.9666	0.68056	2.4634	0.71296	0.8649	1.35208	1.9357	9.42396	0.9604	84.6667	2.1825	9.44931	0.9759	1.18968	2.1447	10.5952	1.0075
0.67549	2.2042	20.1464	0.9939	1.944	2.0343	28.5048	0.9871	0.77778	2.4547	0.81481	0.8692	1.80278	1.9153	11.4316	0.9805	103.278	2.162	11.742	0.9964	1.42778	2.1205	13.4524	1.028
0.83137	2.1825	24.4872	1.0143	2.29762	2.012	33.9714	1.0075	0.875	2.4479	0.91667	0.8742	2.37639	1.8939	13.5622	1.0007	114.889	2.1416	14.2028	1.0168	1.66587	2.0994	16.5476	1.0491
0.98725	2.162	29.0899	1.0348	2.82804	1.9835	39.6984	1.028	0.97222	2.4392	1.01852	0.8773	3.03194	1.8737	15.8156	1.0208	123.5	2.1211	16.9438	1.0373	2.02222	2.0734	20	1.0695
1.1951	2.1372	34.1121	1.0553	3.35847	1.9593	45.8809	1.0484	1.06944	2.4348	1.12037	0.8816	3.81042	1.8529	18.233	1.041	130.444	2.1006	19.9076	1.0577	2.37897	2.0504	23.6905	1.09
1.40294	2.1155	39.4997	1.0757	3.88845	1.937	52.3889	1.0689	1.16667	2.428	1.22222	0.8847	4.75278	1.8325	20.6913	1.0611	136.056	2.0802	23.0958	1.0782	2.85516	2.025	27.8571	1.1104
1.61078	2.0951	45.2526	1.0962	4.59524	1.9115	59.3524	1.0894	1.26389	2.4243	1.32407	0.8891	5.81806	1.812	23.3955	1.0813	140.778	2.0591	26.676	1.0987	3.33095	2.0021	32.2619	1.1309
1.87059	2.0734	51.4784	1.1166	5.30159	1.8905	66.7714	1.1098	1.36111	2.4181	1.42593	0.8922	7.04722	1.7919	26.1406	1.1015	145	2.038	30.3677	1.1191	3.92619	1.9773	37.2619	1.1514
2.13039	2.0529	58.1239	1.1371	6.18474	1.8687	74.7111	1.1303	1.45833	2.415	1.52778	0.8959	8.44028	1.7714	29.0906	1.1216	148.667	2.0176	34.6181	1.1402	4.52103	1.9556	42.7381	1.1724
2.44216	2.0306	65.4467	1.1576	7.06878	1.8452	83.4317	1.1507	1.55556	2.4094	1.62963	0.8984	10.0382	1.7513	32.2045	1.1418	152.222	1.9965	39.1479	1.1607	5.23452	1.9332	48.8095	1.1929
2.75392	2.0083	73.35	1.178	7.95282	1.8216	92.673	1.1712	1.65278	2.4063	1.73148	0.9015	11.8	1.7311	35.5233	1.1619	155.389	1.9754	44.2368	1.1817	6.06706	1.9122	55.2381	1.2134
3.11765	1.9853	81.9899	1.1985	8.83686	1.7987	102.695	1.1917	1.75	2.4014	1.83333	0.9046	13.8896	1.7109	39.0469	1.1821	158.333	1.9549	49.8288	1.2028	7.01865	1.8917	62.5	1.2338
3.48137	1.9636	91.3216	1.2189	9.72002	1.7782	113.498	1.2121	1.84722	2.3995	1.93519	0.9077	16.2663	1.6908	42.8573	1.2022	161	1.9339	55.926	1.2233	8.09008	1.8694	70.3571	1.2543
3.8451	1.9432	101.637	1.2394	10.78	1.7547	125.148	1.2326	1.94444	2.3958	2.03704	0.9102	19.0115	1.6706	46.8316	1.2224	163.389	1.9128	62.9746	1.2444	9.16111	1.847	79.0476	1.2748
4.31275	1.9208	113.273	1.2605	11.8399	1.7336	137.838	1.2531	2.04167	2.3921	2.13889	0.9133	22.4531	1.6505	51.2566	1.2425	165.611	1.8923	70.0795	1.2648	10.2314	1.8253	88.9286	1.2952
4.78039	1.8991	125.556	1.281	13.0776	1.7119	151.96	1.2735	2.13889	2.3883	2.24074	0.9157	26.5913	1.6303	55.9274	1.2627	167.944	1.8712	78.0222	1.2859	11.3016	1.8049	99.7619	1.3157
5.19608	1.8787	139.341	1.302	14.4921	1.6902	166.668	1.294	2.23611	2.3852	2.34259	0.9182	31.7955	1.6102	60.967	1.2828	170.222	1.8501	86.8028	1.307	12.4913	1.7844	111.786	1.3361
5.66373	1.8582	154.06	1.3225	16.0833	1.6685	182.808	1.3144	2.33333	2.3834	2.44444	0.9207	37.3677	1.59	66.5392	1.303	172.5	1.8297	96.1997	1.3275	13.7996	1.764	124.762	1.3566
6.18333	1.8365	170.56	1.3436	17.8514	1.6474	200.249	1.3349	2.43056	2.3803	2.5463	0.9232	44.2101	1.5699	72.5212	1.3231	174.833	1.8086	106.826	1.3485	15.3464	1.7435	138.333	1.3771
6.7549	1.8148	188.074	1.364	19.9727	1.6257	218.797	1.3554	2.52778	2.3784	2.64815	0.9269	52.1177	1.5497	79.1587	1.3433	177.277	1.7875	118.123	1.369	17.2504	1.7224	153.333	1.3975
7.37843	1.7937	207.547	1.3851	22.448	1.604	238.646	1.3758	2.625	2.3759	2.75	0.9294	61.8691	1.5296	86.2059	1.3634	179.722	1.7671	130.818	1.3901	19.3913	1.702	170.476	1.4186
8.10588	1.772	229.035	1.4062	25.276	1.5835	261.033	1.3963	2.72222	2.3735	2.85185	0.9312	73.3003	1.5094	94.1545	1.3836	182.5	1.746	144.578	1.4112	21.8897	1.6809	189.524	1.4391
8.93725	1.7509	251.071	1.4267	28.8108	1.5631	284.267	1.4167	2.81944	2.3704	2.9537	0.9337	87.1899	1.4893	102.554	1.4037	185.444	1.7249	158.954	1.4316	24.9818	1.6604	209.881	1.4595
9.82059	1.7299	275.938	1.4477	33.2293	1.5426	308.606	1.4372	2.91667	2.3679	3.05556	0.9362	103.005	1.4691	111.977	1.4239	188.5	1.7044	175.455	1.4527	28.6686	1.64	231.071	1.48
10.8078	1.7094	301.574	1.4682	38.8836	1.5221	333.857	1.4577	3.01389	2.3654	3.15741	0.9387	121.033	1.449	122.057	1.444	191.944	1.6834	192.347	1.4732	33.4266	1.6195	253.69	1.5004
11.899	1.6889	329.974	1.4893	45.776	1.5017	361.256	1.4781	3.11111	2.3629	3.25926	0.9406	141.765	1.4288	133.365	1.4642	195.611	1.6623	210.969	1.4942	39.254	1.599	279.048	1.5209
13.1461	1.6685	360.489	1.5104	53.7275	1.4812	389.695	1.4986	3.20833	2.3611	3.36111	0.9424	164.177	1.4087	145.575	1.4843	199.722	1.6418	231.67	1.5153	46.7437	1.578	307.381	1.5414
14.549	1.648	391.473	1.5308	62.3876	1.4608	419.697	1.519	3.30556	2.358	3.46296	0.9443	189.703	1.3885	159.178	1.5045	204.389	1.6207	253.266	1.5358	55.427	1.5569	338.929	1.5618
16.2637	1.6276	425.091	1.5519	72.2844	1.4403	450.805	1.5395	3.40278	2.3561	3.56481	0.9474	217.441	1.3684	174.215	1.5246	209.666	1.5997	277.711	1.5569	66.0115	1.5364	373.214	1.5823
18.3422	1.6071	458.671	1.5724	83.4206	1.4198	480.676	1.56	3.5	2.353	3.66667	0.9492	248.949	1.3482	191.136	1.5448	215.611	1.5792	302.603	1.5773	78.1436	1.5159	405.595	1.6028
20.9402	1.5866	494.572	1.5935	96.3223	1.3994	509.702	1.5804	3.59722	2.3505	3.76852	0.9517	281.399	1.3281	209.697	1.5649	222.722	1.5581	328.444	1.5984	91.9365	1.4955	436.905	1.6232
24.0578	1.5662	528.86	1.6139	111.699	1.3789	539.052	1.6009	3.69444	2.348	3.87037	0.9536	317.783	1.3076	228.953	1.5851	231.444	1.537	354.841	1.6195	107.752	1.475	467.381	1.6437
27.9029	1.5457	563.075	1.635	129.373	1.3585	567.427	1.6214	3.79167	2.3468	3.97222	0.9561	361.09	1.2875	249.071	1.6052	240.555	1.5166	379.283	1.64	126.303	1.4546	498.452	1.6648
32.4235	1.5252	595.42	1.6561	151.288	1.338	595.346	1.6418	3.88889	2.3443	4.07407	0.9579	406.733	1.2673	269.762	1.6254	250.833	1.4955	401.825	1.661	147.118	1.4341	528.81	1.6852
37.7235	1.5048	624.704	1.6765	176.029	1.3175	620.011	1.6623	3.98611	2.3418	4.17593	0.9598	460.366	1.2472	291.067	1.6455	261.777	1.4744	422.466	1.6815	173.995	1.4136	555.952	1.7057
43.6474	1.4843	652.676	1.6976	207.485	1.2971	643.57	1.6827	4.08333	2.34	4.27778	0.9616	521.62	1.227	313.233	1.6657	273.389	1.4539	442.778	1.7026	201.582	1.3932	579.524	1.7261
50.0905	1.4639	676.476	1.7181	245.657	1.2766	664.525	1.7032	4.18056	2.3375	4.37963	0.9635	591.314	1.2069	336.137	1.6858	286.889	1.4329	460.115	1.7237	235.354	1.3727	599.524	1.7466
57.3131	1.4434	698.617	1.7392	300.62	1.2562	683.594	1.7237	4.27778	2.3363	4.48148	0.966	664.654	1.1867	358.713	1.706	301.166	1.4118	474.992	1.7441	273.521	1.3523	617.738	1.7671
65.367	1.4229	717.971	1.7596	354.172	1.2357	701.36	1.7441	4.375	2.3356	4.58333	0.9672	738.527	1.1666	382.394	1.7261	317.166	1.3913	489.139	1.7652	320.607	1.3318	634.286	1.7875
74.2523	1.4025	736.142	1.7807	423.46	1.2152	717.305	1.7646	4.47222	2.3325	4.68519	0.9691	808.835	1.1464	406.117	1.7463	336.611	1.3702	501.777	1.7857	380.781	1.3107	649.286	1.808
84.4366	1.382	751.615	1.8012	494.698	1.1948	731.817	1.785	4.56944	2.3301	4.78704	0.9716	876.234	1.1263	430.66	1.7664	361.222	1.3492	514.027	1.8067	449.62	1.2903	663.214	1.8284
95.816	1.3616	766.141	1.8222	567.521	1.1743	745.354	1.8055	4.66667	2.3276	4.88889	0.9734	937.693	1.1061	454.71	1.7866	388.777	1.3287	525.608	1.8278	514.177	1.2698	676.429	1.8489
109.066	1.3411	779.198	1.8433	659.963	1.1538	757.654	1.8266	4.76389	2.3263	4.99074	0.9753	994.071	1.0859	478.884	1.8067	424	1.3076	536.402	1.8483	572.546	1.2493	688.929	1.8694
124.394	1.3206	790.872	1.8638	737.192	1.1334	768.913	1.847	4.86111	2.3257	5.09259	0.9771	1044.88	1.0658	503.467	1.8269	446.944	1.2965	547.032	1.8694	626.654	1.2289	700.595	1.8898
141.957	1.3002	801.542	1.8849	810.365	1.1129	779.325	1.8675	4.95833	2.3226	5.19444	0.979	1088.8	1.0456	528.46	1.847	495.611	1.276	557.324	1.8898	675.524	1.2084	712.262	1.9109
163.001	1.2797	810.926	1.9053	871.168	1.0925	788.762	1.888	5.05556	2.3201	5.2963	0.9809	1128.79	1.0255	554.56	1.8672	554.222	1.2555	567.786	1.9109	720.229	1.1879	722.976	1.9314
187.475	1.2593	819.62	1.9264	929.839	1.072	797.417	1.9084	5.15278	2.3183	5.39815	0.9821	1164.31	1.0053	579.84	1.8874	610.277	1.2344	577.856	1.932	761.717	1.1675	732.976	1.9518
217.196	1.2382	827.269	1.9469	987.97	1.0515	805.292	1.9289	5.25	2.317	5.5	0.9852	1198.36	0.9852	605.571	1.9075	659.722	1.2134	586.697	1.9525	801.195	1.147	742.381	1.9723
252.374	1.2177	834.46	1.968	1045.24	1.0311	812.711	1.9494	5.34722	2.3158	5.60185	0.9864	1228.96	0.965	630.523	1.9277	705.277	1.1929	594.92	1.9735	840.171	1.1266	751.071	1.9928
294.046	1.1966	840.914	1.989	1101.79	1.0106	819.219	1.9698	5.44444	2.3121	5.7037	0.9871	1257.69	0.9449	653.304	1.9478	747.888	1.1718	602.583	1.994	878.8	1.1061	759.286	2.0132
343.877	1.1755	846.572	2.0095	1154.1	0.9902	825.206	1.9903	5.54167	2.3121	5.80556	0.9895	1285.42	0.9247	674.241	1.968	787.166	1.1507	609.855	2.0151	918.268	1.0856	766.667	2.0337
401.657	1.1551	851.759	2.0306	1202.87	0.9697	830.543	2.0107	5.63889	2.3084	5.90741	0.9914	1310.91	0.9046	693.129	1.9881	823.555	1.1303	616.457	2.0355	959.517	1.0646	773.571	2.0541
475.026	1.134	855.948	2.051	1252.34	0.9492	835.489	2.0312	5.73611	2.3071	6.00926	0.9926	1336.31	0.8844	708.37	2.0083	860.499	1.1092	622.89	2.0566	1001	1.0441	779.881	2.0746
564.503	1.1135	859.609	2.0721	1305.88	0.9281	839.979	2.0517	5.83333	2.3065	6.11111	0.9951	1361.55	0.8643	721.482	2.0284	895.833	1.0881	629.772	2.0777	1042.26	1.0236	785.714	2.0951
672.269	1.0925	862.804	2.0932	1354.47	0.9077	843.949	2.0721	5.93056	2.3034	6.21296	0.997	1388.88	0.8441	733.65	2.0486	929.388	1.0677	636.148	2.0982	1085.42	1.0032	791.31	2.1155
778.633	1.0714	865.579	2.1137	1403.25	0.8872	847.529	2.0926	6.02778	2.3015	6.31482	0.9982	1414.69	0.824	744.139	2.0687	965.666	1.0466	641.965	2.1192	1132.74	0.9827	796.905	2.136
882.087	1.0509	868.355	2.1347	1449.2	0.8668	850.978	2.113	6.125	2.3009	6.41667	0.9988	1439.23	0.8038	753.112	2.0889	1003.22	1.0255	647.841	2.1403	1179.1	0.9623	803.452	2.1571
993.958	1.0298	870.922	2.1552	1512.82	0.8463	854.622	2.1335	6.22222	2.2978	6.51852	1.0007	1443.86	0.7998	761.348	2.109	1039.83	1.005	654.219	2.1608	1226.65	0.9418	810.595	2.1775
1091.7	1.0094	873.386	2.1763	1555.77	0.8258	858.202	2.154	6.31944	2.2972	6.62037	1.0026			769.46	2.1292	1081.28	0.984	661.547	2.1819	1275.16	0.9213	817.143	2.198
1171.77	0.9883	875.697	2.1968	1593.59	0.8054	861.651	2.1744	6.41667	2.2953	6.72222	1.005			778.597	2.1493	1128.78	0.9629	668.931	2.2023	1324.97	0.9009	822.857	2.2185
1235.26	0.9678	877.898	2.2178	1605.96	0.7998	865.165	2.1949	6.51389	2.2947	6.82407	1.0063			788.184	2.1695	1171.11	0.9424	676.426	2.2234	1371.46	0.8804	827.619	2.2389
1290.55	0.9468	879.733	2.2383	1407.59	0.9232	868.094	2.2154	6.61111	2.291	6.92593	1.0075			796.215	2.1896	1211.33	0.9213	682.412	2.2445	1416.26	0.8599	831.667	2.2594
1339.76	0.9257	881.413	2.2594	1444.81	0.9027	870.437	2.2358	6.70833	2.2904	7.02778	1.0088			802.525	2.2098	1253.66	0.9002	687.501	2.265	1461.08	0.8395	835.238	2.2798
1383.14	0.9052	882.984	2.2805	1483.89	0.8823	872.519	2.2563	6.80556	2.2891	7.12963	1.0106			807.892	2.2299	1297.66	0.8798	692.089	2.286	1507.67	0.8184	838.333	2.3009
1424.3	0.8841	884.45	2.3009	1523.36	0.8618	874.471	2.2767	6.90278	2.286	7.23148	1.0125			812.768	2.2501	1336.61	0.8587	696.006	2.3065	1542.62	0.7998	841.19	2.322
1465.24	0.8637	885.864	2.322	1556.08	0.8413	876.229	2.2972	7	2.286	7.33333	1.0131			817.439	2.2702	1374.44	0.8376	699.363	2.3276			843.81	2.3431
1500.06	0.8426	887.119	2.3425	1586.74	0.8209	877.986	2.3183	7.09722	2.2829	7.43519	1.0156			821.905	2.2904	1410.5	0.8172	702.05	2.3487			846.071	2.3635
1530.35	0.8221	888.325	2.3635	1616.25	0.8004	879.613	2.3387	7.19444	2.2811	7.53704	1.0168			826.084	2.3105	1443.83	0.7998	704.177	2.3691			848.095	2.384
1559.76	0.801	889.477	2.384	1617.41	0.7998	881.11	2.3592	7.29167	2.2811	7.63889	1.0181			830.099	2.3307			706.134	2.3902			850	2.4051
1561.42	0.7998	890.576	2.4057			882.541	2.3803	7.38889	2.2792	7.74074	1.0199			833.868	2.3508			707.869	2.4107			851.667	2.4255
		891.571	2.4262			883.908	2.4007	7.48611	2.2767	7.84259	1.0212			837.269	2.371			709.549	2.4317			853.333	2.4466
		892.512	2.4466			885.144	2.4212	7.58333	2.2767	7.94444	1.0224			840.547	2.3911			711.172	2.4528			854.881	2.4683
		893.454	2.4677			886.446	2.4423	7.68056	2.273	8.0463	1.0249			843.456	2.4113			712.681	2.4733			856.31	2.4888
		894.342	2.4888			887.683	2.4634	7.77778	2.273	8.14815	1.0261			846.119	2.4314			714.135	2.4944			857.738	2.5105
		895.179	2.5093			888.854	2.4838	7.875	2.2705	8.25	1.028			848.577	2.4519			715.478	2.5148			859.048	2.5316
		895.963	2.5297			889.96	2.5043	7.97222	2.2687	8.35185	1.0286			850.913	2.472			716.821	2.5359			860.357	2.552
		896.8	2.552			891.067	2.5248	8.06944	2.2687	8.4537	1.0305			853.043	2.4922			718.107	2.557			861.667	2.5744
		897.587	2.5731			892.173	2.5458	8.16667	2.2668	8.55556	1.0311			855.133	2.5127			719.337	2.5781			862.857	2.5948
		898.32	2.5936			893.214	2.5663	8.26389	2.2637	8.65741	1.0323			857.141	2.5328			720.567	2.5992			864.048	2.6159
		899.053	2.6147			894.256	2.5874	8.36111	2.2637	8.75926	1.0348			859.025	2.553			721.741	2.6196			865.238	2.6376
		899.733	2.6351			895.297	2.6085	8.45833	2.2625	8.86111	1.0354			860.91	2.5731			722.916	2.6407			866.429	2.6593
		900.467	2.6568			896.338	2.6295	8.55556	2.26	8.96296	1.0367			862.713	2.5936			724.092	2.6618			867.5	2.6798
		901.147	2.6773			897.314	2.65	8.65278	2.2594	9.06481	1.0385			864.475	2.6137			725.21	2.6822			868.571	2.7002
		901.827	2.6984			898.29	2.6705	8.75	2.2581	9.16667	1.0398			866.196	2.6342			726.329	2.7027			869.643	2.7207
		902.507	2.7201			899.267	2.6909	8.84722	2.2557	9.26852	1.041			867.875	2.6543			727.448	2.7238			870.714	2.7411
		903.186	2.7411			900.243	2.712	8.94444	2.2557	9.37037	1.0422			869.514	2.6745			728.567	2.7442			871.786	2.7622
		903.814	2.7616			901.219	2.7331	9.04167	2.2538	9.47222	1.0429			871.112	2.6946			729.685	2.7653			872.857	2.7833
		904.444	2.7821			902.195	2.7542	9.13889	2.2513	9.57407	1.0453			872.751	2.7151			730.804	2.7858			873.69	2.8
		905.02	2.8007			903.171	2.7752	9.23611	2.2513	9.67593	1.0466			874.308	2.7353			731.588	2.8
						904.148	2.7963	9.33333	2.2495	9.77778	1.0472			875.906	2.7554
						904.343	2.8013	9.43056	2.2476	9.87963	1.0491			877.463	2.7759
								9.52778	2.2476	9.98148	1.0497			879.02	2.796
								9.625	2.2451	10.0833	1.0515			879.348	2.8
								9.72222	2.2433	10.1852	1.0522
								9.81944	2.2433	10.287	1.0546
								9.91667	2.242	10.3889	1.0553
								10.0139	2.2402	10.4907	1.0571
								10.1111	2.2389	10.5926	1.0577
								10.2083	2.2371	10.6944	1.0596
								10.3056	2.2358	10.7963	1.0602
								10.4028	2.234	10.8981	1.0621
								10.5	2.2327	11	1.0627
								10.5972	2.2327	11.1019	1.0633
								10.6944	2.2315	11.2037	1.0652
								10.7917	2.2302	11.3056	1.0664
								10.8889	2.229	11.4074	1.0677
								10.9861	2.2284	11.5093	1.0695
								11.0833	2.2265	11.6111	1.0701
								11.1806	2.224	11.713	1.0714
								11.2778	2.2228	11.8148	1.0726
								11.375	2.2216	11.9167	1.0732
								11.4722	2.2209	12.0185	1.0757
								11.5694	2.2203	12.1204	1.077
								11.6667	2.2197	12.2222	1.0776
								11.7639	2.2185	12.3241	1.0788
								11.8611	2.2178	12.4259	1.0794
								11.9583	2.2166	12.5278	1.0813
								12.0556	2.2141	12.6296	1.0813
								12.1528	2.2129	12.7315	1.0832
								12.25	2.2116	12.8333	1.0844
								12.3472	2.2104	12.9352	1.0856
								12.4444	2.2092	13.037	1.0875
								12.5417	2.2085	13.1389	1.0881
								12.6389	2.2073	13.2407	1.0887
								12.7361	2.2061	13.3426	1.0894
								12.8333	2.2054	13.4444	1.0912
								12.9306	2.2054	13.5463	1.0925
								13.0278	2.203	13.6481	1.0943
								13.125	2.2011	13.75	1.0949
								13.2222	2.2005	13.8519	1.0956
								13.3194	2.1992	13.9537	1.0968
								13.4167	2.1992	14.0556	1.098
								13.5139	2.1986	14.1574	1.0987
								13.6111	2.1974	14.2593	1.0999
								13.7083	2.1968	14.3611	1.1018
								13.8056	2.1961	14.463	1.1018
								13.9028	2.193	14.5648	1.103
								14	2.1924	14.6667	1.1049
								14.0972	2.1924	14.7685	1.1055
								14.1944	2.1906	14.8704	1.1067
								14.2917	2.1899	14.9722	1.1073
								14.3889	2.1899	15.0741	1.1086
								14.4861	2.1887	15.1759	1.1104
								14.5833	2.1868	15.2778	1.1104
								14.6806	2.1856	15.3796	1.1111
								14.7778	2.1862	15.4815	1.1123
								14.875	2.1843	15.5833	1.1142
								14.9722	2.1825	15.6852	1.1154
								15.0694	2.1825	15.787	1.116
								15.1667	2.1819	15.8889	1.1166
								15.2639	2.1806	15.9907	1.1179
								15.3611	2.1794	16.0926	1.1185
								15.4583	2.1794	16.1944	1.1197
								15.5556	2.1788	16.2963	1.1204
								15.6528	2.1775	16.3982	1.1216
								15.75	2.1763	16.5	1.1228
								15.8472	2.1744	16.6018	1.1241
								15.9444	2.1732	16.7037	1.1247
								16.0417	2.1738	16.8056	1.1259
								16.1389	2.1726	16.9074	1.1272
								16.2361	2.1707	17.0093	1.1284
								16.3333	2.1701	17.1111	1.1297
								16.4306	2.1701	17.213	1.1297
								16.5278	2.1682	17.3148	1.1309
								16.625	2.1676	17.4167	1.1321
								16.7222	2.1676	17.5185	1.134
								16.8194	2.167	17.6204	1.1346
								16.9167	2.1664	17.7222	1.1346
								17.0139	2.1639	17.8241	1.1365
								17.1111	2.1633	17.9259	1.1371
								17.2083	2.1639	18.0278	1.1377
								17.3056	2.162	18.1296	1.139
								17.4028	2.1608	18.2315	1.1396
								17.5	2.1608	18.3333	1.1402
								17.5972	2.1602	18.4352	1.1414
								17.6944	2.1583	18.537	1.1427
								17.7917	2.1577	18.6389	1.1439
								17.8889	2.1571	18.7407	1.1445
								17.9861	2.1564	18.8426	1.1452
								18.0833	2.1558	18.9444	1.1464
								18.1806	2.1546	19.0463	1.147
								18.2778	2.1546	19.1482	1.1483
								18.375	2.154	19.25	1.1495
								18.4722	2.1533	19.3518	1.1501
								18.5694	2.1527	19.4537	1.1514
								18.6667	2.1515	19.5556	1.152
								18.7639	2.1509	19.6574	1.1526
								18.8611	2.1496	19.7593	1.1538
								18.9583	2.1484	19.8611	1.1545
								19.0556	2.1478	19.963	1.1551
								19.1528	2.1465	20.0648	1.1569
								19.25	2.1459	20.1667	1.1576
								19.3472	2.1459	20.2685	1.1582
								19.4444	2.1459	20.3704	1.1588
								19.5417	2.1434	20.4722	1.1594
								19.6389	2.1428	20.5741	1.1607
								19.7361	2.1422	20.6759	1.1619
								19.8333	2.1422	20.7778	1.1625
								19.9306	2.1422	20.8796	1.1638
								20.0278	2.1409	20.9815	1.1638
								20.125	2.1391	21.0833	1.165
								20.2222	2.1397	21.1852	1.1669
								20.3194	2.1391	21.287	1.1669
								20.4167	2.1378	21.3889	1.1675
								20.5139	2.1378	21.4907	1.1687
								20.6111	2.136	21.5926	1.1693
								20.7083	2.1366	21.6944	1.17
								20.8056	2.1341	21.7963	1.1712
								20.9028	2.1347	21.8982	1.1718
								21	2.1341	22	1.1737
								21.0972	2.1323	22.1018	1.1743
								21.1944	2.1329	22.2037	1.1743
								21.2917	2.131	22.3056	1.1755
								21.3889	2.1316	22.4074	1.1762
								21.4861	2.1298	22.5093	1.1774
								21.5833	2.1304	22.6111	1.178
								21.6806	2.1298	22.713	1.1786
								21.7778	2.1279	22.8148	1.1799
								21.875	2.1273	22.9167	1.1799
								21.9722	2.1267	23.0185	1.1805
								22.0694	2.1261	23.1204	1.1811
								22.1667	2.1267	23.2222	1.1817
								22.2639	2.1261	23.3241	1.1836
								22.3611	2.1248	23.4259	1.1842
								22.4583	2.123	23.5278	1.1855
								22.5556	2.123	23.6296	1.1861
								22.6528	2.123	23.7315	1.1873
								22.75	2.1223	23.8333	1.1879
								22.8472	2.1211	23.9352	1.1886
								22.9444	2.1199	24.037	1.1892
								23.0417	2.1192	24.1389	1.1898
								23.1389	2.1192	24.2407	1.1904
								23.2361	2.1186	24.3426	1.191
								23.3333	2.1186	24.4444	1.1917
								23.4306	2.1186	24.5463	1.1923
								23.5278	2.1168	24.6482	1.1935
								23.625	2.1161	24.75	1.1948
								23.7222	2.1161	24.8518	1.196
								23.8194	2.1149	24.9537	1.196
								23.9167	2.1137	25.0556	1.1966
								24.0139	2.113	25.1574	1.1979
								24.1111	2.1124	25.2593	1.1985
								24.2083	2.1124	25.3611	1.1997
								24.3056	2.1124	25.463	1.1997
								24.4028	2.1118	25.5648	1.2003
								24.5	2.1118	25.6667	1.2016
								24.5972	2.1106	25.7685	1.2016
								24.6944	2.1087	25.8704	1.2034
								24.7917	2.1087	25.9722	1.2041
								24.8889	2.1081	26.0741	1.2047
								24.9861	2.1075	26.1759	1.2053
								25.0833	2.1075	26.2778	1.2059
								25.1806	2.1068	26.3796	1.2072
								25.2778	2.1068	26.4815	1.2072
								25.375	2.1062	26.5833	1.2084
								25.4722	2.1062	26.6852	1.209
								25.5694	2.1044	26.787	1.2096
								25.6667	2.1031	26.8889	1.2096
								25.7639	2.1031	26.9907	1.2109
								25.8611	2.1025	27.0926	1.2121
								25.9583	2.1025	27.1944	1.2121
								26.0556	2.1006	27.2963	1.2134
								26.1528	2.1006	27.3982	1.2146
								26.25	2.1013	27.5	1.2152
								26.3472	2.1006	27.6018	1.2158
								26.4444	2.1	27.7037	1.2165
								26.5417	2.0994	27.8056	1.2171
								26.6389	2.0988	27.9074	1.2177
								26.7361	2.0975	28.0093	1.2183
								26.8333	2.0969	28.1111	1.2189
								26.9306	2.0969	28.213	1.2196
								27.0278	2.0963	28.3148	1.2202
								27.125	2.0944	28.4167	1.2214
								27.2222	2.0944	28.5185	1.2214
								27.3194	2.0951	28.6204	1.2233
								27.4167	2.0932	28.7222	1.2239
								27.5139	2.0938	28.8241	1.2239
								27.6111	2.092	28.9259	1.2251
								27.7083	2.0932	29.0278	1.2251
								27.8056	2.0907	29.1296	1.2264
								27.9028	2.092	29.2315	1.227
								28	2.0901	29.3333	1.2276
								28.0972	2.0907	29.4352	1.2276
								28.1944	2.0901	29.537	1.2282
								28.2917	2.0895	29.6389	1.2295
								28.3889	2.0876	29.7407	1.2295
								28.4861	2.0882	29.8426	1.2307
								28.5833	2.0882	29.9444	1.2313
								28.6806	2.087	30.0463	1.2313
								28.7778	2.0851	30.1482	1.2332
								28.875	2.0864	30.25	1.2338
								28.9722	2.0864	30.3518	1.2338
								29.0694	2.0851	30.4537	1.2351
								29.1667	2.0833	30.5556	1.2357
								29.2639	2.0833	30.6574	1.2363
								29.3611	2.0833	30.7593	1.2369
								29.4583	2.082	30.8611	1.2369
								29.5556	2.0814	30.963	1.2375
								29.6528	2.0808	31.0648	1.2388
								29.75	2.0814	31.1667	1.2394
								29.8472	2.0808	31.2685	1.2394
								29.9444	2.0796	31.3704	1.24
								30.0417	2.0796	31.4722	1.2413
								30.1389	2.0796	31.5741	1.2419
								30.2361	2.0783	31.6759	1.2431
								30.3333	2.0783	31.7778	1.2431
								30.4306	2.0777	31.8796	1.2437
								30.5278	2.0771	31.9815	1.2444
								30.625	2.0771	32.0833	1.2456
								30.7222	2.0752	32.1852	1.2456
								30.8194	2.0765	32.287	1.2468
								30.9167	2.0746	32.3889	1.2475
								31.0139	2.074	32.4907	1.2475
								31.1111	2.0746	32.5926	1.2487
								31.2083	2.0727	32.6945	1.2487
								31.3056	2.0727	32.7963	1.2493
								31.4028	2.0734	32.8982	1.25
								31.5	2.0721	33	1.2506
								31.5972	2.0709	33.1018	1.2512
								31.6944	2.0703	33.2037	1.2512
								31.7917	2.0709	33.3056	1.2531
								31.8889	2.0709	33.4074	1.2537
								31.9861	2.0703	33.5093	1.2537
								32.0833	2.069	33.6111	1.2543
								32.1806	2.069	33.713	1.2555
								32.2778	2.0678	33.8148	1.2562
								32.375	2.0672	33.9167	1.2562
								32.4722	2.0672	34.0185	1.2568
								32.5695	2.0672	34.1204	1.2574
								32.6667	2.0653	34.2222	1.2574
								32.7639	2.0647	34.3241	1.258
								32.8611	2.0653	34.4259	1.2586
								32.9583	2.0647	34.5278	1.2593
								33.0556	2.0634	34.6296	1.2599
								33.1528	2.0634	34.7315	1.2605
								33.25	2.0634	34.8333	1.2611
								33.3472	2.0622	34.9352	1.2611
								33.4445	2.0622	35.037	1.263
								33.5417	2.061	35.1389	1.2636
								33.6389	2.0616	35.2407	1.2642
								33.7361	2.0603	35.3426	1.2648
								33.8333	2.0597	35.4445	1.2655
								33.9306	2.0603	35.5463	1.2661
								34.0278	2.0585	35.6482	1.2667
								34.125	2.0591	35.75	1.2667
								34.2222	2.0579	35.8518	1.2673
								34.3195	2.0585	35.9537	1.2679
								34.4167	2.0579	36.0556	1.2686
								34.5139	2.0566	36.1574	1.2692
								34.6111	2.0566	36.2593	1.2692
								34.7083	2.0566	36.3611	1.2698
								34.8056	2.0541	36.463	1.2704
								34.9028	2.0541	36.5648	1.271
								35	2.0548	36.6667	1.2729
								35.0972	2.0541	36.7685	1.2717
								35.1945	2.0529	36.8704	1.2735
								35.2917	2.0535	36.9722	1.2741
								35.3889	2.0529	37.0741	1.2741
								35.4861	2.051	37.1759	1.2741
								35.5833	2.051	37.2778	1.2748
								35.6806	2.0517	37.3796	1.2754
								35.7778	2.051	37.4815	1.276
								35.875	2.0498	37.5833	1.2766
								35.9722	2.0504	37.6852	1.2772
								36.0695	2.0498	37.787	1.2785
								36.1667	2.0486	37.8889	1.2785
								36.2639	2.0479	37.9907	1.2785
								36.3611	2.0492	38.0926	1.2791
								36.4583	2.0473	38.1945	1.2803
								36.5556	2.0479	38.2963	1.2803
								36.6528	2.0455	38.3982	1.2803
								36.75	2.0473	38.5	1.281
								36.8472	2.0455	38.6018	1.2816
								36.9445	2.0448	38.7037	1.2828
								37.0417	2.0442	38.8056	1.2834
								37.1389	2.0436	38.9074	1.2841
								37.2361	2.043	39.0093	1.2847
								37.3333	2.043	39.1111	1.2853
								37.4306	2.043	39.213	1.2859
								37.5278	2.0424	39.3148	1.2859
								37.625	2.0417	39.4167	1.2865
								37.7222	2.0417	39.5185	1.2865
								37.8195	2.0411	39.6204	1.2872
								37.9167	2.0405	39.7222	1.2878
								38.0139	2.0405	39.8241	1.2884
								38.1111	2.0405	39.9259	1.2896
								38.2083	2.0386	40.0278	1.2896
								38.3056	2.0393	40.1296	1.2896
								38.4028	2.038	40.2315	1.2909
								38.5	2.0386	40.3333	1.2909
								38.5972	2.038	40.4352	1.2915
								38.6945	2.0368	40.537	1.2927
								38.7917	2.0374	40.6389	1.2934
								38.8889	2.0355	40.7407	1.2934
								38.9861	2.0368	40.8426	1.2946
								39.0833	2.0343	40.9445	1.2946
								39.1806	2.0343	41.0463	1.2946
								39.2778	2.0349	41.1482	1.2952
								39.375	2.0337	41.25	1.2952
								39.4722	2.0343	41.3518	1.2958
								39.5695	2.0331	41.4537	1.2965
								39.6667	2.0324	41.5556	1.2971
								39.7639	2.0318	41.6574	1.2983
								39.8611	2.0318	41.7593	1.2983
								39.9583	2.0324	41.8611	1.2989
								40.0556	2.0312	41.963	1.2989
								40.1528	2.03	42.0648	1.2996
								40.25	2.0306	42.1667	1.2996
								40.3472	2.0306	42.2685	1.3002
								40.4445	2.0293	42.3704	1.3008
								40.5417	2.0287	42.4722	1.3014
								40.6389	2.0293	42.5741	1.3027
								40.7361	2.0287	42.6759	1.3033
								40.8333	2.0275	42.7778	1.3039
								40.9306	2.0269	42.8796	1.3039
								41.0278	2.0275	42.9815	1.3045
								41.125	2.0275	43.0833	1.3045
								41.2222	2.0256	43.1852	1.3051
								41.3195	2.0256	43.287	1.3051
								41.4167	2.0256	43.3889	1.3058
								41.5139	2.025	43.4907	1.3064
								41.6111	2.0238	43.5926	1.307
								41.7083	2.0231	43.6945	1.3076
								41.8056	2.0231	43.7963	1.3076
								41.9028	2.0225	43.8982	1.3082
								42	2.0231	44	1.3089
								42.0972	2.0225	44.1018	1.3089
								42.1945	2.0213	44.2037	1.3095
								42.2917	2.0213	44.3056	1.3101
								42.3889	2.0213	44.4074	1.3101
								42.4861	2.0213	44.5093	1.3107
								42.5833	2.0213	44.6111	1.3113
								42.6806	2.02	44.713	1.3126
								42.7778	2.0194	44.8148	1.3126
								42.875	2.0182	44.9167	1.3132
								42.9722	2.0188	45.0185	1.3132
								43.0695	2.0194	45.1204	1.3144
								43.1667	2.0176	45.2222	1.3138
								43.2639	2.0169	45.3241	1.3151
								43.3611	2.0182	45.4259	1.3151
								43.4583	2.0169	45.5278	1.3157
								43.5556	2.0157	45.6296	1.3163
								43.6528	2.0169	45.7315	1.3163
								43.75	2.0145	45.8333	1.3169
								43.8472	2.0151	45.9352	1.3175
								43.9445	2.0138	46.037	1.3175
								44.0417	2.0138	46.1389	1.3182
								44.1389	2.0138	46.2407	1.3188
								44.2361	2.0132	46.3426	1.3194
								44.3333	2.0138	46.4445	1.3194
								44.4306	2.012	46.5463	1.3194
								44.5278	2.0132	46.6482	1.32
								44.625	2.0114	46.75	1.3206
								44.7222	2.012	46.8518	1.3213
								44.8195	2.0114	46.9537	1.3213
								44.9167	2.0107	47.0556	1.3225
								45.0139	2.0101	47.1574	1.3231
								45.1111	2.0095	47.2593	1.3231
								45.2083	2.0101	47.3611	1.3237
								45.3056	2.0095	47.463	1.3244
								45.4028	2.0083	47.5648	1.325
								45.5	2.0076	47.6667	1.3256
								45.5972	2.0076	47.7685	1.3256
								45.6945	2.0083	47.8704	1.3262
								45.7917	2.007	47.9722	1.3262
								45.8889	2.0058	48.0741	1.3262
								45.9861	2.0058	48.1759	1.3268
								46.0833	2.007	48.2778	1.3275
								46.1806	2.0058	48.3796	1.3275
								46.2778	2.0052	48.4815	1.3281
								46.375	2.0045	48.5833	1.3281
								46.4722	2.0039	48.6852	1.3293
								46.5695	2.0039	48.787	1.3299
								46.6667	2.0033	48.8889	1.3299
								46.7639	2.0027	48.9907	1.3306
								46.8611	2.0021	49.0926	1.3312
								46.9583	2.0021	49.1945	1.3312
								47.0556	2.0014	49.2963	1.3324
								47.1528	2.0021	49.3982	1.3324
								47.25	2.0021	49.5	1.333
								47.3472	2.0014	49.6018	1.333
								47.4445	2.0008	49.7037	1.333
								47.5417	2.0002	49.8056	1.3337
								47.6389	1.999	49.9074	1.3349
								47.7361	1.9983	50.0093	1.3343
								47.8333	1.9983	50.1111	1.3349
								47.9306	1.9977	50.213	1.3355
								48.0278	1.9977	50.3148	1.3355
								48.125	1.9977	50.4167	1.3355
								48.2222	1.9977	50.5185	1.3368
								48.3195	1.9959	50.6204	1.3374
								48.4167	1.9952	50.7222	1.3374
								48.5139	1.9952	50.8241	1.338
								48.6111	1.9952	50.9259	1.3374
								48.7083	1.9952	51.0278	1.338
								48.8056	1.994	51.1296	1.3386
								48.9028	1.994	51.2315	1.3386
								49	1.9946	51.3333	1.3392
								49.0972	1.9928	51.4352	1.3399
								49.1945	1.9934	51.537	1.3405
								49.2917	1.9934	51.6389	1.3405
								49.3889	1.9921	51.7407	1.3405
								49.4861	1.9915	51.8426	1.3411
								49.5833	1.9921	51.9445	1.3423
								49.6806	1.9915	52.0463	1.3423
								49.7778	1.9903	52.1482	1.343
								49.875	1.9909	52.25	1.3436
								49.9722	1.9909	52.3518	1.3442
								50.0695	1.9903	52.4537	1.3436
								50.1667	1.9897	52.5556	1.3442
								50.2639	1.989	52.6574	1.3448
								50.3611	1.9884	52.7593	1.3448
								50.4583	1.9884	52.8611	1.3454
								50.5556	1.9872	52.963	1.3461
								50.6528	1.9872	53.0648	1.3461
								50.75	1.9884	53.1667	1.3467
								50.8472	1.9859	53.2685	1.3473
								50.9445	1.9853	53.3704	1.3473
								51.0417	1.9859	53.4722	1.3479
								51.1389	1.9859	53.5741	1.3485
								51.2361	1.9841	53.6759	1.3479
								51.3333	1.9853	53.7778	1.3485
								51.4306	1.9847	53.8796	1.3492
								51.5278	1.9835	53.9815	1.3498
								51.625	1.9841	54.0833	1.3504
								51.7222	1.9835	54.1852	1.3504
								51.8195	1.9822	54.287	1.351
								51.9167	1.9822	54.3889	1.351
								52.0139	1.9828	54.4907	1.351
								52.1111	1.9822	54.5926	1.3523
								52.2083	1.981	54.6945	1.3529
								52.3056	1.9816	54.7963	1.3535
								52.4028	1.981	54.8982	1.3541
								52.5	1.9804	55	1.3541
								52.5972	1.9791	55.1018	1.3541
								52.6945	1.9804	55.2037	1.3547
								52.7917	1.9797	55.3056	1.3547
								52.8889	1.9785	55.4074	1.3547
								52.9861	1.9791	55.5093	1.3547
								53.0833	1.9785	55.6111	1.3554
								53.1806	1.9773	55.713	1.356
								53.2778	1.9773	55.8148	1.356
								53.375	1.9779	55.9167	1.3566
								53.4722	1.9779	56.0185	1.3566
								53.5695	1.9754	56.1204	1.3572
								53.6667	1.9773	56.2222	1.3578
								53.7639	1.9748	56.3241	1.3585
								53.8611	1.9754	56.4259	1.3585
								53.9583	1.9748	56.5278	1.3585
								54.0556	1.9742	56.6296	1.3591
								54.1528	1.9735	56.7315	1.3597
								54.25	1.9729	56.8333	1.3597
								54.3472	1.9742	56.9352	1.3597
								54.4445	1.9729	57.037	1.3609
								54.5417	1.9723	57.1389	1.3609
								54.6389	1.9729	57.2407	1.3609
								54.7361	1.9717	57.3426	1.3609
								54.8333	1.9723	57.4445	1.3628
								54.9306	1.9711	57.5463	1.3622
								55.0278	1.9711	57.6482	1.3634
								55.125	1.9698	57.75	1.3634
								55.2222	1.9711	57.8518	1.364
								55.3195	1.9704	57.9537	1.364
								55.4167	1.9704	58.0556	1.364
								55.5139	1.9686	58.1574	1.364
								55.6111	1.9686	58.2593	1.3653
								55.7083	1.9692	58.3611	1.3659
								55.8056	1.9686	58.463	1.3653
								55.9028	1.9686	58.5648	1.3659
								56	1.968	58.6667	1.3665
								56.0972	1.968	58.7685	1.3665
								56.1945	1.968	58.8704	1.3665
								56.2917	1.9673	58.9722	1.3671
								56.3889	1.9649	59.0741	1.3671
								56.4861	1.9649	59.1759	1.3678
								56.5833	1.9655	59.2778	1.3678
								56.6806	1.9649	59.3796	1.3684
								56.7778	1.9642	59.4815	1.3684
								56.875	1.9642	59.5833	1.369
								56.9722	1.963	59.6852	1.3696
								57.0695	1.9636	59.787	1.3696
								57.1667	1.963	59.8889	1.3702
								57.2639	1.9618	59.9907	1.3702
								57.3611	1.9624	60.0926	1.3709
								57.4583	1.9624	60.1945	1.3709
								57.5556	1.9618	60.2963	1.3709
								57.6528	1.9611	60.3982	1.3709
								57.75	1.9599	60.5	1.3721
								57.8472	1.9599	60.6018	1.3727
								57.9445	1.9593	60.7037	1.3733
								58.0417	1.9593	60.8056	1.3733
								58.1389	1.9587	60.9074	1.3733
								58.2361	1.9587	61.0093	1.374
								58.3333	1.958	61.1111	1.374
								58.4306	1.9587	61.213	1.374
								58.5278	1.9593	61.3148	1.374
								58.625	1.9587	61.4167	1.3752
								58.7222	1.958	61.5185	1.3752
								58.8195	1.9574	61.6204	1.3752
								58.9167	1.9562	61.7222	1.3758
								59.0139	1.9562	61.8241	1.3758
								59.1111	1.9574	61.9259	1.3758
								59.2083	1.9574	62.0278	1.3764
								59.3056	1.9562	62.1296	1.3771
								59.4028	1.9556	62.2315	1.3771
								59.5	1.9543	62.3333	1.3777
								59.5972	1.9537	62.4352	1.3777
								59.6945	1.9543	62.537	1.3777
								59.7917	1.9549	62.6389	1.3783
								59.8889	1.9537	62.7407	1.3783
								59.9861	1.9531	62.8426	1.3789
								60.0833	1.9518	62.9445	1.3789
								60.1806	1.9525	63.0463	1.3795
								60.2778	1.9531	63.1482	1.3795
								60.375	1.9525	63.25	1.3795
								60.4722	1.9506	63.3518	1.3795
								60.5695	1.9506	63.4537	1.3802
								60.6667	1.9512	63.5556	1.3808
								60.7639	1.9506	63.6574	1.382
								60.8611	1.95	63.7593	1.382
								60.9583	1.9494	63.8611	1.3826
								61.0556	1.9494	63.963	1.3826
								61.1528	1.9494	64.0648	1.3826
								61.25	1.9494	64.1667	1.3826
								61.3472	1.9487	64.2685	1.3833
								61.4445	1.9481	64.3704	1.3833
								61.5417	1.9463	64.4722	1.3839
								61.6389	1.9475	64.5741	1.3845
								61.7361	1.9481	64.6759	1.3845
								61.8333	1.9456	64.7778	1.3851
								61.9306	1.9463	64.8796	1.3851
								62.0278	1.9463	64.9815	1.3845
								62.125	1.945	65.0833	1.3851
								62.2222	1.9444	65.1852	1.3857
								62.3195	1.9444	65.287	1.3864
								62.4167	1.9444	65.3889	1.3864
								62.5139	1.9432	65.4907	1.3864
								62.6111	1.9432	65.5926	1.3864
								62.7083	1.9438	65.6945	1.387
								62.8056	1.9438	65.7963	1.387
								62.9028	1.9419	65.8982	1.3876
								63	1.9425	66	1.3876
								63.0972	1.9419	66.1018	1.3882
								63.1945	1.9413	66.2037	1.3888
								63.2917	1.9419	66.3056	1.3888
								63.3889	1.9413	66.4074	1.3888
								63.4861	1.9407	66.5093	1.3895
								63.5833	1.9394	66.6111	1.3895
								63.6806	1.9394	66.713	1.3901
								63.7778	1.9394	66.8148	1.3901
								63.875	1.9394	66.9167	1.3907
								63.9722	1.9388	67.0185	1.3901
								64.0695	1.9388	67.1204	1.3919
								64.1667	1.9382	67.2222	1.3919
								64.2639	1.9376	67.3241	1.3919
								64.3611	1.9376	67.4259	1.3926
								64.4583	1.9363	67.5278	1.3926
								64.5556	1.9376	67.6296	1.3926
								64.6528	1.9363	67.7315	1.3932
								64.75	1.9357	67.8333	1.3938
								64.8472	1.9357	67.9352	1.3932
								64.9445	1.9351	68.037	1.3938
								65.0417	1.9351	68.1389	1.3944
								65.1389	1.9351	68.2407	1.3944
								65.2361	1.9351	68.3426	1.395
								65.3333	1.9351	68.4445	1.3944
								65.4306	1.9351	68.5463	1.395
								65.5278	1.9339	68.6482	1.3957
								65.625	1.9332	68.75	1.3957
								65.7222	1.9326	68.8518	1.3963
								65.8195	1.9326	68.9537	1.3963
								65.9167	1.932	69.0556	1.3969
								66.0139	1.9326	69.1574	1.3963
								66.1111	1.932	69.2593	1.3963
								66.2083	1.9314	69.3611	1.3969
								66.3056	1.9308	69.463	1.3975
								66.4028	1.9301	69.5648	1.3981
								66.5	1.9301	69.6667	1.3981
								66.5972	1.9308	69.7685	1.3981
								66.6945	1.9308	69.8704	1.3981
								66.7917	1.9301	69.9722	1.3988
								66.8889	1.9289	70.0741	1.3994
								66.9861	1.9301	70.1759	1.3988
								67.0833	1.9283	70.2778	1.3988
								67.1806	1.9283	70.3796	1.3994
								67.2778	1.9283	70.4815	1.3994
								67.375	1.9283	70.5833	1.4
								67.4722	1.9264	70.6852	1.4
								67.5695	1.9277	70.787	1.4
								67.6667	1.9277	70.8889	1.4019
								67.7639	1.9264	70.9907	1.4019
								67.8611	1.9264	71.0926	1.4025
								67.9583	1.9258	71.1945	1.4025
								68.0556	1.9246	71.2963	1.4031
								68.1528	1.9246	71.3982	1.4031
								68.25	1.9239	71.5	1.4031
								68.3472	1.9239	71.6018	1.4037
								68.4445	1.9239	71.7037	1.4037
								68.5417	1.9246	71.8056	1.4031
								68.6389	1.9233	71.9074	1.4031
								68.7361	1.9233	72.0093	1.4037
								68.8333	1.9227	72.1111	1.4043
								68.9306	1.9227	72.213	1.4043
								69.0278	1.9221	72.3148	1.405
								69.125	1.9215	72.4167	1.4056
								69.2222	1.9208	72.5185	1.4056
								69.3195	1.9208	72.6204	1.405
								69.4167	1.9215	72.7222	1.4062
								69.5139	1.9215	72.8241	1.4056
								69.6111	1.9202	72.9259	1.4062
								69.7083	1.9196	73.0278	1.4068
								69.8056	1.919	73.1296	1.4068
								69.9028	1.919	73.2315	1.4068
								70	1.919	73.3333	1.4074
								70.0972	1.9184	73.4352	1.4068
								70.1945	1.9184	73.537	1.4081
								70.2917	1.9177	73.6389	1.4081
								70.3889	1.9177	73.7407	1.4081
								70.4861	1.9177	73.8426	1.4087
								70.5833	1.9184	73.9445	1.4087
								70.6806	1.9177	74.0463	1.4087
								70.7778	1.9165	74.1482	1.4093
								70.875	1.9165	74.25	1.4093
								70.9722	1.9165	74.3518	1.4099
								71.0695	1.9153	74.4537	1.4093
								71.1667	1.9146	74.5556	1.4105
								71.2639	1.914	74.6574	1.4099
								71.3611	1.914	74.7593	1.4105
								71.4583	1.9134	74.8611	1.4105
								71.5556	1.9128	74.963	1.4105
								71.6528	1.9128	75.0648	1.4124
								71.75	1.9128	75.1667	1.4124
								71.8472	1.9128	75.2685	1.4118
								71.9445	1.9128	75.3704	1.4124
								72.0417	1.9122	75.4722	1.413
								72.1389	1.9109	75.5741	1.4136
								72.2361	1.9109	75.6759	1.413
								72.3333	1.9115	75.7778	1.4136
								72.4306	1.9115	75.8796	1.4136
								72.5278	1.9103	75.9815	1.4143
								72.625	1.9103	76.0833	1.4143
								72.7222	1.9103	76.1852	1.4143
								72.8195	1.9103	76.287	1.4149
								72.9167	1.9103	76.3889	1.4149
								73.0139	1.9097	76.4907	1.4155
								73.1111	1.9084	76.5926	1.4155
								73.2083	1.9084	76.6945	1.4161
								73.3056	1.9078	76.7963	1.4161
								73.4028	1.9078	76.8982	1.4161
								73.5	1.9066	77	1.4167
								73.5972	1.9078	77.1018	1.4167
								73.6945	1.9078	77.2037	1.4167
								73.7917	1.906	77.3056	1.4174
								73.8889	1.9053	77.4074	1.4174
								73.9861	1.9066	77.5093	1.4174
								74.0833	1.9053	77.6111	1.418
								74.1806	1.9047	77.713	1.418
								74.2778	1.9041	77.8148	1.4186
								74.375	1.9047	77.9167	1.4186
								74.4722	1.9047	78.0185	1.4186
								74.5695	1.9047	78.1204	1.4192
								74.6667	1.9041	78.2222	1.4192
								74.7639	1.9035	78.3241	1.4198
								74.8611	1.9029	78.4259	1.4198
								74.9583	1.9035	78.5278	1.4198
								75.0556	1.9035	78.6296	1.4205
								75.1528	1.9022	78.7315	1.4198
								75.25	1.9016	78.8333	1.4217
								75.3472	1.901	78.9352	1.4205
								75.4445	1.901	79.037	1.4223
								75.5417	1.9004	79.1389	1.4217
								75.6389	1.9004	79.2407	1.4223
								75.7361	1.9004	79.3426	1.4223
								75.8333	1.9004	79.4445	1.4229
								75.9306	1.9004	79.5463	1.4229
								76.0278	1.9004	79.6482	1.4229
								76.125	1.9004	79.75	1.4229
								76.2222	1.8998	79.8518	1.4236
								76.3195	1.8991	79.9537	1.4242
								76.4167	1.8979	80.0556	1.4236
								76.5139	1.8979	80.1574	1.4242
								76.6111	1.8979	80.2593	1.4248
								76.7083	1.8991	80.3611	1.4248
								76.8056	1.8985	80.463	1.4242
								76.9028	1.8967	80.5648	1.4254
								77	1.896	80.6667	1.4254
								77.0972	1.8967	80.7685	1.4248
								77.1945	1.8967	80.8704	1.4254
								77.2917	1.8967	80.9722	1.4254
								77.3889	1.8954	81.0741	1.426
								77.4861	1.8948	81.1759	1.426
								77.5833	1.8948	81.2778	1.426
								77.6806	1.8954	81.3796	1.4267
								77.7778	1.8948	81.4815	1.4273
								77.875	1.8942	81.5833	1.4279
								77.9722	1.8948	81.6852	1.4279
								78.0695	1.8942	81.787	1.4279
								78.1667	1.8936	81.8889	1.4279
								78.2639	1.8929	81.9907	1.4285
								78.3611	1.8923	82.0926	1.4285
								78.4583	1.8923	82.1945	1.4291
								78.5556	1.8923	82.2963	1.4291
								78.6528	1.8923	82.3982	1.4291
								78.75	1.8929	82.5	1.4291
								78.8472	1.8923	82.6018	1.4298
								78.9445	1.8917	82.7037	1.4298
								79.0417	1.8917	82.8056	1.4298
								79.1389	1.8911	82.9074	1.4298
								79.2361	1.8911	83.0093	1.4298
								79.3333	1.8911	83.1111	1.4298
								79.4306	1.8905	83.213	1.4304
								79.5278	1.8892	83.3148	1.4304
								79.625	1.8892	83.4167	1.4304
								79.7222	1.8886	83.5185	1.4316
								79.8195	1.8892	83.6204	1.4316
								79.9167	1.8892	83.7222	1.4322
								80.0139	1.8886	83.8241	1.4322
								80.1111	1.8886	83.9259	1.4322
								80.2083	1.8867	84.0278	1.4329
								80.3056	1.8867	84.1296	1.4335
								80.4028	1.888	84.2315	1.4335
								80.5	1.8867	84.3333	1.4329
								80.5972	1.8855	84.4352	1.4341
								80.6945	1.8855	84.537	1.4341
								80.7917	1.8861	84.6389	1.4335
								80.8889	1.8861	84.7407	1.4347
								80.9861	1.8849	84.8426	1.4341
								81.0833	1.8849	84.9445	1.4341
								81.1806	1.8855	85.0463	1.4347
								81.2778	1.8855	85.1482	1.4347
								81.375	1.8849	85.25	1.4347
								81.4722	1.8849	85.3518	1.4353
								81.5695	1.8843	85.4537	1.4353
								81.6667	1.8843	85.5556	1.436
								81.7639	1.8836	85.6574	1.4366
								81.8611	1.8836	85.7593	1.4366
								81.9583	1.8824	85.8611	1.436
								82.0556	1.8818	85.963	1.4372
								82.1528	1.8812	86.0648	1.4366
								82.25	1.8812	86.1667	1.4366
								82.3472	1.8818	86.2685	1.4372
								82.4445	1.8805	86.3704	1.4372
								82.5417	1.8812	86.4722	1.4378
								82.6389	1.8805	86.5741	1.4372
								82.7361	1.8799	86.6759	1.4384
								82.8333	1.8805	86.7778	1.4378
								82.9306	1.8805	86.8796	1.4378
								83.0278	1.8799	86.9815	1.4391
								83.125	1.8787	87.0833	1.4384
								83.2222	1.8781	87.1852	1.4391
								83.3195	1.8787	87.287	1.4391
								83.4167	1.8793	87.3889	1.4397
								83.5139	1.8768	87.4907	1.4391
								83.6111	1.8768	87.5926	1.4403
								83.7083	1.8781	87.6945	1.4397
								83.8056	1.8768	87.7963	1.4397
								83.9028	1.8756	87.8982	1.4403
								84	1.875	88	1.4403
								84.0972	1.8762	88.1018	1.4415
								84.1945	1.8762	88.2037	1.4415
								84.2917	1.8756	88.3056	1.4415
								84.3889	1.8737	88.4074	1.4422
								84.4861	1.875	88.5093	1.4415
								84.5833	1.8731	88.6111	1.4422
								84.6806	1.8743	88.713	1.4428
								84.7778	1.8737	88.8148	1.4428
								84.875	1.8731	88.9167	1.4428
								84.9722	1.8737	89.0185	1.4434
								85.0695	1.8718	89.1204	1.4434
								85.1667	1.8725	89.2222	1.4428
								85.2639	1.8712	89.3241	1.444
								85.3611	1.8725	89.4259	1.4434
								85.4583	1.8712	89.5278	1.444
								85.5556	1.8706	89.6296	1.444
								85.6528	1.8706	89.7315	1.4446
								85.75	1.8712	89.8333	1.4453
								85.8472	1.8712	89.9352	1.4446
								85.9445	1.87	90.037	1.4446
								86.0417	1.8694	90.1389	1.4453
								86.1389	1.87	90.2407	1.4453
								86.2361	1.8687	90.3426	1.4459
								86.3333	1.8687	90.4445	1.4459
								86.4306	1.8687	90.5463	1.4459
								86.5278	1.8669	90.6482	1.4459
								86.625	1.8681	90.75	1.4465
								86.7222	1.8681	90.8518	1.4471
								86.8195	1.8663	90.9537	1.4471
								86.9167	1.8656	91.0556	1.4465
								87.0139	1.8663	91.1574	1.4471
								87.1111	1.8663	91.2593	1.4477
								87.2083	1.8656	91.3611	1.4471
								87.3056	1.865	91.463	1.4471
								87.4028	1.8644	91.5648	1.4477
								87.5	1.8638	91.6667	1.4484
								87.5972	1.8638	91.7685	1.4477
								87.6945	1.8638	91.8704	1.449
								87.7917	1.8632	91.9722	1.449
								87.8889	1.8625	92.0741	1.4484
								87.9861	1.8625	92.1759	1.449
								88.0833	1.8625	92.2778	1.4496
								88.1806	1.8619	92.3796	1.449
								88.2778	1.8613	92.4815	1.4496
								88.375	1.8613	92.5833	1.4496
								88.4722	1.8613	92.6852	1.4502
								88.5695	1.8613	92.787	1.4496
								88.6667	1.8619	92.8889	1.4515
								88.7639	1.8607	92.9907	1.4515
								88.8611	1.8601	93.0926	1.4502
								88.9583	1.8594	93.1945	1.4502
								89.0556	1.8601	93.2963	1.4521
								89.1528	1.8601	93.3982	1.4521
								89.25	1.8601	93.5	1.4515
								89.3472	1.8594	93.6018	1.4521
								89.4445	1.8582	93.7037	1.4527
								89.5417	1.8582	93.8056	1.4527
								89.6389	1.8588	93.9074	1.4521
								89.7361	1.8563	94.0093	1.4527
								89.8333	1.8582	94.1111	1.4527
								89.9306	1.8563	94.213	1.4533
								90.0278	1.8557	94.3148	1.4533
								90.125	1.8563	94.4167	1.4533
								90.2222	1.8563	94.5185	1.4533
								90.3195	1.8551	94.6204	1.4533
								90.4167	1.8557	94.7222	1.4539
								90.5139	1.8545	94.8241	1.4546
								90.6111	1.8551	94.9259	1.4552
								90.7083	1.8545	95.0278	1.4546
								90.8056	1.8545	95.1296	1.4546
								90.9028	1.8532	95.2315	1.4552
								91	1.8539	95.3333	1.4558
								91.0972	1.8526	95.4352	1.4558
								91.1945	1.8532	95.537	1.4558
								91.2917	1.8526	95.6389	1.4558
								91.3889	1.852	95.7407	1.4558
								91.4861	1.8526	95.8426	1.4558
								91.5833	1.8508	95.9445	1.4564
								91.6806	1.852	96.0463	1.457
								91.7778	1.8501	96.1482	1.4564
								91.875	1.8514	96.25	1.4564
								91.9722	1.8501	96.3518	1.4577
								92.0695	1.8508	96.4537	1.4577
								92.1667	1.8495	96.5556	1.457
								92.2639	1.8501	96.6574	1.457
								92.3611	1.8489	96.7593	1.457
								92.4583	1.8495	96.8611	1.4577
								92.5556	1.8495	96.963	1.4583
								92.6528	1.8489	97.0648	1.4583
								92.75	1.8483	97.1667	1.4583
								92.8472	1.847	97.2685	1.4589
								92.9445	1.8483	97.3704	1.4589
								93.0417	1.847	97.4722	1.4589
								93.1389	1.8458	97.5741	1.4595
								93.2361	1.847	97.6759	1.4595
								93.3333	1.8458	97.7778	1.4595
								93.4306	1.8458	97.8796	1.4595
								93.5278	1.8464	97.9815	1.4595
								93.625	1.8458	98.0833	1.4595
								93.7222	1.8452	98.1852	1.4601
								93.8195	1.8439	98.287	1.4614
								93.9167	1.8439	98.3889	1.4601
								94.0139	1.8446	98.4907	1.4601
								94.1111	1.8433	98.5926	1.462
								94.2083	1.8439	98.6945	1.4614
								94.3056	1.8433	98.7963	1.462
								94.4028	1.8427	98.8982	1.462
								94.5	1.8433	99	1.462
								94.5972	1.8421	99.1018	1.4626
								94.6945	1.8427	99.2037	1.4626
								94.7917	1.8427	99.3056	1.4626
								94.8889	1.8415	99.4074	1.4632
								94.9861	1.8408	99.5093	1.4626
								95.0833	1.8408	99.6111	1.4632
								95.1806	1.8408	99.713	1.4639
								95.2778	1.8415	99.8148	1.4632
								95.375	1.8402	99.9167	1.4632
								95.4722	1.8396	100.019	1.4639
								95.5695	1.8402	100.12	1.4639
								95.6667	1.8396	100.222	1.4639
								95.7639	1.8396	100.324	1.4645
								95.8611	1.8396	100.426	1.4639
								95.9583	1.8396	100.528	1.4645
								96.0556	1.839	100.63	1.4645
								96.1528	1.839	100.731	1.4651
								96.25	1.8371	100.833	1.4651
								96.3472	1.8365	100.935	1.4651
								96.4445	1.8371	101.037	1.4651
								96.5417	1.8365	101.139	1.4657
								96.6389	1.8353	101.241	1.4663
								96.7361	1.8359	101.343	1.4663
								96.8333	1.8359	101.444	1.4663
								96.9306	1.8359	101.546	1.4657
								97.0278	1.8359	101.648	1.4657
								97.125	1.8353	101.75	1.4663
								97.2222	1.8353	101.852	1.4663
								97.3195	1.8346	101.954	1.467
								97.4167	1.8353	102.056	1.467
								97.5139	1.834	102.157	1.467
								97.6111	1.8334	102.259	1.4676
								97.7083	1.8328	102.361	1.4676
								97.8056	1.8334	102.463	1.467
								97.9028	1.8334	102.565	1.4676
								98	1.8322	102.667	1.4682
								98.0972	1.8328	102.769	1.4682
								98.1945	1.8328	102.87	1.4676
								98.2917	1.8315	102.972	1.4688
								98.3889	1.8315	103.074	1.4682
								98.4861	1.8322	103.176	1.4682
								98.5833	1.8309	103.278	1.4682
								98.6806	1.8303	103.38	1.4688
								98.7778	1.8315	103.481	1.4688
								98.875	1.8297	103.583	1.4688
								98.9722	1.8309	103.685	1.4688
								99.0695	1.8291	103.787	1.4701
								99.1667	1.8303	103.889	1.4701
								99.2639	1.8284	103.991	1.4694
								99.3611	1.8297	104.093	1.4713
								99.4583	1.8284	104.194	1.4701
								99.5556	1.8291	104.296	1.4701
								99.6528	1.8284	104.398	1.4713
								99.75	1.8266	104.5	1.4713
								99.8472	1.8284	104.602	1.4719
								99.9445	1.8272	104.704	1.4713
								100.042	1.826	104.806	1.4719
								100.139	1.8272	104.907	1.4719
								100.236	1.8253	105.009	1.4719
								100.333	1.826	105.111	1.4725
								100.431	1.826	105.213	1.4719
								100.528	1.826	105.315	1.4725
								100.625	1.8247	105.417	1.4732
								100.722	1.8253	105.519	1.4725
								100.819	1.8253	105.62	1.4732
								100.917	1.8235	105.722	1.4732
								101.014	1.8241	105.824	1.4732
								101.111	1.8247	105.926	1.4738
								101.208	1.8241	106.028	1.4732
								101.306	1.8235	106.13	1.4744
								101.403	1.8235	106.231	1.4738
								101.5	1.8235	106.333	1.4744
								101.597	1.8235	106.435	1.4738
								101.694	1.8229	106.537	1.4744
								101.792	1.8222	106.639	1.4744
								101.889	1.821	106.741	1.4744
								101.986	1.821	106.843	1.475
								102.083	1.821	106.944	1.4744
								102.181	1.8222	107.046	1.475
								102.278	1.821	107.148	1.4756
								102.375	1.8204	107.25	1.4756
								102.472	1.8198	107.352	1.475
								102.569	1.8198	107.454	1.4763
								102.667	1.8191	107.556	1.4756
								102.764	1.8198	107.657	1.4756
								102.861	1.8198	107.759	1.4756
								102.958	1.8198	107.861	1.4763
								103.056	1.8185	107.963	1.4769
								103.153	1.8173	108.065	1.4769
								103.25	1.8191	108.167	1.4769
								103.347	1.8173	108.269	1.4769
								103.444	1.8185	108.37	1.4769
								103.542	1.8167	108.472	1.4775
								103.639	1.8173	108.574	1.4781
								103.736	1.816	108.676	1.4781
								103.833	1.8167	108.778	1.4775
								103.931	1.8154	108.88	1.4775
								104.028	1.8154	108.981	1.4775
								104.125	1.816	109.083	1.4781
								104.222	1.8148	109.185	1.4787
								104.319	1.8148	109.287	1.4787
								104.417	1.8154	109.389	1.4787
								104.514	1.8148	109.491	1.4781
								104.611	1.8142	109.593	1.4794
								104.708	1.8129	109.694	1.4787
								104.806	1.8136	109.796	1.4794
								104.903	1.8142	109.898	1.48
								105	1.8123	110	1.4794
								105.097	1.8129	110.102	1.48
								105.194	1.8117	110.204	1.4794
								105.292	1.8123	110.306	1.4812
								105.389	1.8123	110.407	1.48
								105.486	1.8117	110.509	1.48
								105.583	1.8111	110.611	1.4812
								105.681	1.8105	110.713	1.48
								105.778	1.8105	110.815	1.4818
								105.875	1.8105	110.917	1.4812
								105.972	1.8098	111.019	1.4818
								106.069	1.8092	111.12	1.4812
								106.167	1.8092	111.222	1.4825
								106.264	1.8092	111.324	1.4818
								106.361	1.8098	111.426	1.4818
								106.458	1.8086	111.528	1.4831
								106.556	1.8092	111.63	1.4825
								106.653	1.8086	111.731	1.4825
								106.75	1.8067	111.833	1.4831
								106.847	1.8086	111.935	1.4825
								106.944	1.8074	112.037	1.4837
								107.042	1.8061	112.139	1.4831
								107.139	1.8061	112.241	1.4837
								107.236	1.8067	112.343	1.4831
								107.333	1.8061	112.444	1.4837
								107.431	1.8067	112.546	1.4837
								107.528	1.8049	112.648	1.4843
								107.625	1.8055	112.75	1.4843
								107.722	1.8055	112.852	1.4843
								107.819	1.8043	112.954	1.4843
								107.917	1.8043	113.056	1.4849
								108.014	1.8049	113.157	1.4843
								108.111	1.8043	113.259	1.4856
								108.208	1.803	113.361	1.4849
								108.306	1.803	113.463	1.4856
								108.403	1.8036	113.565	1.4849
								108.5	1.8036	113.667	1.4862
								108.597	1.8018	113.769	1.4856
								108.694	1.8018	113.87	1.4856
								108.792	1.8018	113.972	1.4856
								108.889	1.8024	114.074	1.4862
								108.986	1.8024	114.176	1.4868
								109.083	1.8012	114.278	1.4868
								109.181	1.8005	114.38	1.4868
								109.278	1.8005	114.481	1.4862
								109.375	1.8005	114.583	1.4868
								109.472	1.8012	114.685	1.4868
								109.569	1.8005	114.787	1.4868
								109.667	1.7993	114.889	1.4874
								109.764	1.7993	114.991	1.488
								109.861	1.7999	115.093	1.488
								109.958	1.7999	115.194	1.4874
								110.056	1.7993	115.296	1.488
								110.153	1.7974	115.398	1.4887
								110.25	1.7974	115.5	1.4887
								110.347	1.7987	115.602	1.4887
								110.444	1.7987	115.704	1.4887
								110.542	1.7987	115.806	1.4887
								110.639	1.7968	115.907	1.4893
								110.736	1.7962	116.009	1.4893
								110.833	1.7968	116.111	1.4893
								110.931	1.7956	116.213	1.4893
								111.028	1.7962	116.315	1.4893
								111.125	1.795	116.417	1.4893
								111.222	1.7956	116.519	1.4899
								111.319	1.795	116.62	1.4899
								111.417	1.7943	116.722	1.4893
								111.514	1.7956	116.824	1.4911
								111.611	1.7937	116.926	1.4911
								111.708	1.7943	117.028	1.4899
								111.806	1.7943	117.13	1.4911
								111.903	1.7931	117.231	1.4918
								112	1.7943	117.333	1.4911
								112.097	1.7937	117.435	1.4911
								112.194	1.7931	117.537	1.4918
								112.292	1.7937	117.639	1.4918
								112.389	1.7931	117.741	1.4918
								112.486	1.7925	117.843	1.4918
								112.583	1.7912	117.944	1.4924
								112.681	1.7919	118.046	1.4924
								112.778	1.7919	118.148	1.4924
								112.875	1.7906	118.25	1.4924
								112.972	1.79	118.352	1.493
								113.069	1.7906	118.454	1.4924
								113.167	1.7912	118.556	1.493
								113.264	1.7906	118.657	1.493
								113.361	1.79	118.759	1.493
								113.458	1.7888	118.861	1.4936
								113.556	1.7888	118.963	1.493
								113.653	1.7888	119.065	1.493
								113.75	1.7894	119.167	1.4936
								113.847	1.7894	119.269	1.4936
								113.944	1.7869	119.37	1.4936
								114.042	1.7875	119.472	1.4942
								114.139	1.7888	119.574	1.4942
								114.236	1.7875	119.676	1.4936
								114.333	1.7875	119.778	1.4949
								114.431	1.7869	119.88	1.4942
								114.528	1.7863	119.981	1.4949
								114.625	1.7857	120.083	1.4949
								114.722	1.7857	120.185	1.4949
								114.819	1.7857	120.287	1.4949
								114.917	1.785	120.389	1.4955
								115.014	1.7857	120.491	1.4949
								115.111	1.7857	120.593	1.4955
								115.208	1.785	120.694	1.4961
								115.306	1.785	120.796	1.4955
								115.403	1.7844	120.898	1.4955
								115.5	1.7844	121	1.4961
								115.597	1.7844	121.102	1.4961
								115.694	1.7832	121.204	1.4967
								115.792	1.7826	121.306	1.4961
								115.889	1.7819	121.407	1.4967
								115.986	1.7819	121.509	1.4967
								116.083	1.7819	121.611	1.4967
								116.181	1.7819	121.713	1.4967
								116.278	1.7826	121.815	1.4973
								116.375	1.7819	121.917	1.4973
								116.472	1.7807	122.019	1.4967
								116.569	1.7819	122.12	1.4973
								116.667	1.7813	122.222	1.498
								116.764	1.7801	122.324	1.4973
								116.861	1.7801	122.426	1.498
								116.958	1.7795	122.528	1.4986
								117.056	1.7807	122.63	1.498
								117.153	1.7807	122.731	1.498
								117.25	1.7801	122.833	1.4986
								117.347	1.7788	122.935	1.4992
								117.444	1.7788	123.037	1.4986
								117.542	1.7795	123.139	1.4986
								117.639	1.7776	123.241	1.4992
								117.736	1.7795	123.343	1.4986
								117.833	1.777	123.444	1.4992
								117.931	1.7776	123.546	1.4992
								118.028	1.7776	123.648	1.4992
								118.125	1.7764	123.75	1.4998
								118.222	1.777	123.852	1.4992
								118.319	1.7757	123.954	1.4998
								118.417	1.7764	124.056	1.5011
								118.514	1.777	124.157	1.4998
								118.611	1.7757	124.259	1.5011
								118.708	1.7751	124.361	1.5011
								118.806	1.7751	124.463	1.5017
								118.903	1.7751	124.565	1.5017
								119	1.7745	124.667	1.5011
								119.097	1.7745	124.769	1.5011
								119.194	1.7745	124.87	1.5017
								119.292	1.7751	124.972	1.5023
								119.389	1.7745	125.074	1.5023
								119.486	1.7733	125.176	1.5023
								119.583	1.7726	125.278	1.5017
								119.681	1.7726	125.38	1.5017
								119.778	1.7733	125.481	1.5023
								119.875	1.7733	125.583	1.5023
								119.972	1.7733	125.685	1.5029
								120.069	1.7733	125.787	1.5029
								120.167	1.7733	125.889	1.5029
								120.264	1.7726	125.991	1.5029
								120.361	1.7726	126.093	1.5035
								120.458	1.772	126.194	1.5035
								120.556	1.7708	126.296	1.5035
								120.653	1.7708	126.398	1.5042
								120.75	1.7708	126.5	1.5042
								120.847	1.7714	126.602	1.5035
								120.944	1.7702	126.704	1.5035
								121.042	1.7708	126.806	1.5035
								121.139	1.7702	126.907	1.5042
								121.236	1.7702	127.009	1.5048
								121.333	1.7689	127.111	1.5042
								121.431	1.7689	127.213	1.5048
								121.528	1.7695	127.315	1.5054
								121.625	1.7695	127.417	1.5048
								121.722	1.7677	127.519	1.5048
								121.819	1.7677	127.62	1.5048
								121.917	1.7689	127.722	1.5054
								122.014	1.7664	127.824	1.5054
								122.111	1.7677	127.926	1.5054
								122.208	1.7671	128.028	1.506
								122.306	1.7664	128.13	1.5054
								122.403	1.7671	128.231	1.506
								122.5	1.7658	128.333	1.506
								122.597	1.7664	128.435	1.506
								122.694	1.7664	128.537	1.5066
								122.792	1.7658	128.639	1.506
								122.889	1.7652	128.741	1.506
								122.986	1.7664	128.843	1.5073
								123.083	1.7646	128.944	1.5066
								123.181	1.7652	129.046	1.5066
								123.278	1.7646	129.148	1.5073
								123.375	1.7646	129.25	1.5066
								123.472	1.764	129.352	1.5073
								123.569	1.764	129.454	1.5073
								123.667	1.7646	129.556	1.5073
								123.764	1.764	129.657	1.5073
								123.861	1.7627	129.759	1.5073
								123.958	1.7627	129.861	1.5079
								124.056	1.7633	129.963	1.5079
								124.153	1.7633	130.065	1.5079
								124.25	1.7627	130.167	1.5085
								124.347	1.7621	130.269	1.5085
								124.444	1.7615	130.37	1.5079
								124.542	1.7615	130.472	1.5091
								124.639	1.7615	130.574	1.5085
								124.736	1.7615	130.676	1.5085
								124.833	1.7615	130.778	1.5091
								124.931	1.7615	130.88	1.5085
								125.028	1.7596	130.981	1.5097
								125.125	1.7602	131.083	1.5091
								125.222	1.7602	131.185	1.5097
								125.319	1.7602	131.287	1.5097
								125.417	1.7596	131.389	1.5097
								125.514	1.759	131.491	1.5097
								125.611	1.7578	131.593	1.5097
								125.708	1.7578	131.694	1.5097
								125.806	1.759	131.796	1.5097
								125.903	1.759	131.898	1.5097
								126	1.7578	132	1.511
								126.097	1.7565	132.102	1.511
								126.194	1.7571	132.204	1.5116
								126.292	1.7559	132.306	1.5116
								126.389	1.7571	132.407	1.5116
								126.486	1.7559	132.509	1.5116
								126.583	1.7565	132.611	1.5122
								126.681	1.7553	132.713	1.5116
								126.778	1.7559	132.815	1.5116
								126.875	1.7547	132.917	1.5128
								126.972	1.7553	133.019	1.5122
								127.069	1.7547	133.12	1.5122
								127.167	1.7547	133.222	1.5128
								127.264	1.7534	133.324	1.5122
								127.361	1.7547	133.426	1.5135
								127.458	1.7534	133.528	1.5135
								127.556	1.7528	133.63	1.5128
								127.653	1.7534	133.731	1.5128
								127.75	1.7534	133.833	1.5135
								127.847	1.7522	133.935	1.5141
								127.944	1.7534	134.037	1.5135
								128.042	1.7528	134.139	1.5135
								128.139	1.7516	134.241	1.5135
								128.236	1.7522	134.343	1.5141
								128.333	1.7522	134.444	1.5135
								128.431	1.7516	134.546	1.5141
								128.528	1.7509	134.648	1.5141
								128.625	1.7503	134.75	1.5141
								128.722	1.7497	134.852	1.5141
								128.819	1.7497	134.954	1.5147
								128.917	1.7503	135.056	1.5147
								129.014	1.7509	135.157	1.5147
								129.111	1.7503	135.259	1.5147
								129.209	1.7503	135.361	1.5153
								129.306	1.7497	135.463	1.5153
								129.404	1.7491	135.565	1.5159
								129.501	1.7478	135.667	1.5153
								129.598	1.7491	135.769	1.5153
								129.695	1.7491	135.87	1.5153
								129.793	1.7491	135.972	1.5153
								129.89	1.7472	136.074	1.5153
								129.987	1.7466	136.176	1.5159
								130.084	1.7466	136.278	1.5159
								130.181	1.7472	136.38	1.5159
								130.279	1.7472	136.481	1.5166
								130.376	1.7466	136.583	1.5166
								130.473	1.7466	136.685	1.5172
								130.57	1.746	136.787	1.5172
								130.668	1.7454	136.889	1.5166
								130.765	1.7447	136.991	1.5172
								130.862	1.7441	137.093	1.5178
								130.959	1.7447	137.194	1.5172
								131.056	1.7447	137.296	1.5172
								131.154	1.7447	137.398	1.5172
								131.251	1.7447	137.5	1.5178
								131.348	1.7447	137.602	1.5178
								131.445	1.7441	137.704	1.5178
								131.543	1.7441	137.806	1.5178
								131.64	1.7435	137.907	1.5184
								131.737	1.7423	138.009	1.5184
								131.834	1.7423	138.111	1.5178
								131.931	1.7423	138.213	1.5178
								132.029	1.7429	138.315	1.5184
								132.126	1.7423	138.417	1.519
								132.223	1.7429	138.519	1.519
								132.32	1.7423	138.62	1.519
								132.418	1.741	138.722	1.5184
								132.515	1.7404	138.824	1.519
								132.612	1.7404	138.926	1.5197
								132.709	1.741	139.028	1.5197
								132.806	1.741	139.13	1.519
								132.904	1.7398	139.231	1.519
								133.001	1.7398	139.333	1.5197
								133.098	1.7404	139.435	1.5197
								133.195	1.7392	139.537	1.5197
								133.293	1.7398	139.639	1.5197
								133.39	1.7379	139.741	1.5209
								133.487	1.7392	139.843	1.5209
								133.584	1.7379	139.944	1.5209
								133.681	1.7379	140.046	1.5209
								133.779	1.7373	140.148	1.5215
								133.876	1.7373	140.25	1.5209
								133.973	1.7379	140.352	1.5209
								134.07	1.7367	140.454	1.5215
								134.168	1.7367	140.556	1.5221
								134.265	1.7373	140.657	1.5215
								134.362	1.7367	140.759	1.5215
								134.459	1.7354	140.861	1.5221
								134.556	1.7367	140.963	1.5228
								134.654	1.7354	141.065	1.5221
								134.751	1.7361	141.167	1.5221
								134.848	1.7348	141.269	1.5221
								134.945	1.7354	141.37	1.5221
								135.043	1.7348	141.472	1.5228
								135.14	1.7342	141.574	1.5228
								135.237	1.7348	141.676	1.5221
								135.334	1.7336	141.778	1.5228
								135.431	1.7348	141.88	1.5228
								135.529	1.733	141.981	1.5234
								135.626	1.7342	142.083	1.5234
								135.723	1.7336	142.185	1.5228
								135.82	1.733	142.287	1.5234
								135.918	1.733	142.389	1.524
								136.015	1.733	142.491	1.524
								136.112	1.7317	142.593	1.5234
								136.209	1.733	142.694	1.524
								136.306	1.7317	142.796	1.524
								136.404	1.7317	142.898	1.524
								136.501	1.7317	143	1.5246
								136.598	1.7317	143.102	1.524
								136.695	1.7311	143.204	1.5246
								136.793	1.7305	143.306	1.5246
								136.89	1.7299	143.407	1.524
								136.987	1.7299	143.509	1.5252
								137.084	1.7299	143.611	1.5246
								137.181	1.7292	143.713	1.5252
								137.279	1.7292	143.815	1.5246
								137.376	1.728	143.917	1.5246
								137.473	1.7299	144.019	1.5252
								137.57	1.7292	144.12	1.5252
								137.668	1.728	144.222	1.5252
								137.765	1.7292	144.324	1.5259
								137.862	1.7274	144.426	1.5259
								137.959	1.7274	144.528	1.5252
								138.056	1.728	144.63	1.5259
								138.154	1.7274	144.731	1.5259
								138.251	1.7268	144.833	1.5259
								138.348	1.7261	144.935	1.5259
								138.445	1.7261	145.037	1.5259
								138.543	1.7255	145.139	1.5259
								138.64	1.7261	145.241	1.5265
								138.737	1.7261	145.343	1.5271
								138.834	1.7261	145.444	1.5271
								138.931	1.7261	145.546	1.5271
								139.029	1.7255	145.648	1.5271
								139.126	1.7255	145.75	1.5271
								139.223	1.7249	145.852	1.5277
								139.32	1.7243	145.954	1.5277
								139.418	1.7243	146.056	1.5277
								139.515	1.7237	146.157	1.5277
								139.612	1.7237	146.259	1.5277
								139.709	1.7237	146.361	1.5277
								139.806	1.7243	146.463	1.5277
								139.904	1.7237	146.565	1.5283
								140.001	1.7237	146.667	1.5283
								140.098	1.723	146.769	1.5277
								140.195	1.7218	146.87	1.5283
								140.293	1.7218	146.972	1.5283
								140.39	1.7218	147.074	1.5283
								140.487	1.7224	147.176	1.5283
								140.584	1.7218	147.278	1.5283
								140.681	1.7206	147.38	1.5283
								140.779	1.7218	147.481	1.529
								140.876	1.7206	147.583	1.5296
								140.973	1.7218	147.685	1.5296
								141.07	1.7199	147.787	1.5296
								141.168	1.7212	147.889	1.5296
								141.265	1.7199	147.991	1.5296
								141.362	1.7199	148.093	1.5296
								141.459	1.7199	148.194	1.529
								141.556	1.7193	148.296	1.5296
								141.654	1.7193	148.398	1.5308
								141.751	1.7199	148.5	1.5296
								141.848	1.7175	148.602	1.5296
								141.945	1.7193	148.704	1.5308
								142.043	1.7181	148.806	1.5308
								142.14	1.7175	148.907	1.5314
								142.237	1.7168	149.009	1.5308
								142.334	1.7168	149.111	1.5308
								142.431	1.7162	149.213	1.5308
								142.529	1.7175	149.315	1.5314
								142.626	1.7162	149.417	1.5314
								142.723	1.7162	149.519	1.5314
								142.82	1.7175	149.62	1.5314
								142.918	1.7162	149.722	1.5321
								143.015	1.715	149.824	1.5314
								143.112	1.7162	149.926	1.5314
								143.209	1.7156	150.028	1.5321
								143.306	1.7144	150.13	1.5321
								143.404	1.7156	150.231	1.5327
								143.501	1.7144	150.333	1.5321
								143.598	1.715	150.435	1.5321
								143.695	1.7144	150.537	1.5327
								143.793	1.7131	150.639	1.5321
								143.89	1.7137	150.741	1.5327
								143.987	1.7131	150.843	1.5333
								144.084	1.7125	150.944	1.5327
								144.181	1.7125	151.046	1.5333
								144.279	1.7131	151.148	1.5333
								144.376	1.7131	151.25	1.5333
								144.473	1.7119	151.352	1.5333
								144.57	1.7131	151.454	1.5339
								144.668	1.7119	151.556	1.5339
								144.765	1.7113	151.657	1.5339
								144.862	1.7125	151.759	1.5333
								144.959	1.7119	151.861	1.5339
								145.056	1.7106	151.963	1.5345
								145.154	1.7113	152.065	1.5339
								145.251	1.7113	152.167	1.5345
								145.348	1.71	152.269	1.5345
								145.445	1.7113	152.37	1.5339
								145.543	1.71	152.472	1.5345
								145.64	1.7094	152.574	1.5352
								145.737	1.7106	152.676	1.5352
								145.834	1.7082	152.778	1.5345
								145.931	1.7094	152.88	1.5358
								146.029	1.7094	152.981	1.5345
								146.126	1.7075	153.083	1.5358
								146.223	1.7082	153.185	1.5352
								146.32	1.7075	153.287	1.5358
								146.418	1.7075	153.389	1.5352
								146.515	1.7075	153.491	1.5358
								146.612	1.7069	153.593	1.5358
								146.709	1.7069	153.694	1.5358
								146.806	1.7063	153.796	1.5358
								146.904	1.7069	153.898	1.5364
								147.001	1.7051	154	1.5358
								147.098	1.7063	154.102	1.5364
								147.195	1.7051	154.204	1.5364
								147.293	1.7057	154.306	1.5364
								147.39	1.7057	154.407	1.5364
								147.487	1.7044	154.509	1.5364
								147.584	1.7038	154.611	1.5364
								147.681	1.7051	154.713	1.537
								147.779	1.7051	154.815	1.537
								147.876	1.7038	154.917	1.537
								147.973	1.7032	155.019	1.5376
								148.07	1.7038	155.12	1.5376
								148.168	1.7038	155.222	1.537
								148.265	1.7026	155.324	1.537
								148.362	1.7026	155.426	1.5376
								148.459	1.7026	155.528	1.5383
								148.556	1.7032	155.63	1.5383
								148.654	1.702	155.731	1.5383
								148.751	1.702	155.833	1.5383
								148.848	1.702	155.935	1.5376
								148.945	1.7007	156.037	1.5383
								149.043	1.702	156.139	1.5383
								149.14	1.7007	156.241	1.5389
								149.237	1.7007	156.343	1.5383
								149.334	1.7013	156.444	1.5389
								149.431	1.7001	156.546	1.5389
								149.529	1.7007	156.648	1.5389
								149.626	1.6995	156.75	1.5395
								149.723	1.6995	156.852	1.5389
								149.82	1.7001	156.954	1.5389
								149.918	1.6995	157.056	1.5395
								150.015	1.6976	157.157	1.5395
								150.112	1.6982	157.259	1.5407
								150.209	1.6982	157.361	1.5407
								150.306	1.697	157.463	1.5407
								150.404	1.6982	157.565	1.5407
								150.501	1.6976	157.667	1.5407
								150.598	1.6964	157.769	1.5395
								150.695	1.6976	157.87	1.5414
								150.793	1.6964	157.972	1.5407
								150.89	1.6958	158.074	1.5414
								150.987	1.6964	158.176	1.5407
								151.084	1.6951	158.278	1.5414
								151.182	1.6964	158.38	1.5414
								151.28	1.6951	158.481	1.542
								151.377	1.6958	158.583	1.5414
								151.474	1.6951	158.685	1.5414
								151.571	1.6951	158.787	1.5414
								151.669	1.6945	158.889	1.542
								151.766	1.6951	158.991	1.542
								151.863	1.6939	159.093	1.5414
								151.96	1.6933	159.194	1.5426
								152.057	1.6933	159.296	1.542
								152.155	1.6933	159.398	1.5426
								152.252	1.6933	159.5	1.542
								152.349	1.6933	159.602	1.542
								152.446	1.6933	159.704	1.5432
								152.544	1.6933	159.806	1.5426
								152.641	1.6927	159.907	1.5426
								152.738	1.692	160.009	1.5432
								152.835	1.6927	160.111	1.5426
								152.932	1.6914	160.213	1.5432
								153.03	1.6914	160.315	1.5432
								153.127	1.692	160.417	1.5426
								153.224	1.6914	160.519	1.5432
								153.321	1.6902	160.62	1.5438
								153.419	1.6908	160.722	1.5438
								153.516	1.6914	160.824	1.5432
								153.613	1.6896	160.926	1.5438
								153.71	1.6908	161.028	1.5445
								153.807	1.6896	161.13	1.5445
								153.905	1.6896	161.231	1.5445
								154.002	1.6902	161.333	1.5445
								154.099	1.6883	161.435	1.5445
								154.196	1.6896	161.537	1.5445
								154.294	1.6883	161.639	1.5451
								154.391	1.6877	161.741	1.5445
								154.488	1.6883	161.843	1.5445
								154.585	1.6871	161.944	1.5451
								154.682	1.6877	162.046	1.5445
								154.78	1.6877	162.148	1.5457
								154.877	1.6871	162.25	1.5445
								154.974	1.6865	162.352	1.5457
								155.071	1.6877	162.454	1.5451
								155.169	1.6858	162.556	1.5457
								155.266	1.6865	162.657	1.5457
								155.363	1.6871	162.759	1.5457
								155.46	1.6858	162.861	1.5457
								155.557	1.6858	162.963	1.5463
								155.655	1.6858	163.065	1.5457
								155.752	1.6858	163.167	1.5457
								155.849	1.6852	163.269	1.5463
								155.946	1.6858	163.37	1.5463
								156.044	1.6846	163.472	1.5463
								156.141	1.6852	163.574	1.5463
								156.238	1.6846	163.676	1.5469
								156.335	1.684	163.778	1.5469
								156.432	1.6852	163.88	1.5463
								156.53	1.684	163.981	1.5469
								156.627	1.6834	164.083	1.5469
								156.724	1.6846	164.185	1.5476
								156.821	1.6827	164.287	1.5469
								156.919	1.684	164.389	1.5476
								157.016	1.6827	164.491	1.5476
								157.113	1.684	164.593	1.5469
								157.21	1.6821	164.694	1.5482
								157.307	1.6834	164.796	1.5476
								157.405	1.6821	164.898	1.5482
								157.502	1.6834	165	1.5476
								157.599	1.6821	165.102	1.5488
								157.696	1.6815	165.204	1.5482
								157.794	1.6821	165.306	1.5482
								157.891	1.6821	165.407	1.5488
								157.988	1.6815	165.509	1.5482
								158.085	1.6809	165.611	1.5494
								158.182	1.6815	165.713	1.5482
								158.28	1.6815	165.815	1.5494
								158.377	1.6803	165.917	1.5488
								158.474	1.6803	166.019	1.5494
								158.571	1.6803	166.12	1.5488
								158.669	1.6803	166.222	1.5494
								158.766	1.6796	166.324	1.5494
								158.863	1.6784	166.426	1.5488
								158.96	1.6803	166.528	1.5494
								159.057	1.6803	166.63	1.5494
								159.155	1.6796	166.731	1.5494
								159.252	1.6784	166.833	1.5494
								159.349	1.6784	166.935	1.5507
								159.446	1.6784	167.037	1.5507
								159.544	1.6778	167.139	1.5507
								159.641	1.6778	167.241	1.5507
								159.738	1.6772	167.343	1.5507
								159.835	1.6784	167.444	1.5507
								159.932	1.6784	167.546	1.5507
								160.03	1.6778	167.648	1.5513
								160.127	1.6772	167.75	1.5513
								160.224	1.6772	167.852	1.5513
								160.321	1.6765	167.954	1.5513
								160.419	1.6759	168.056	1.5519
								160.516	1.6772	168.157	1.5525
								160.613	1.6765	168.259	1.5525
								160.71	1.6753	168.361	1.5519
								160.807	1.6753	168.463	1.5519
								160.905	1.6753	168.565	1.5525
								161.002	1.6759	168.667	1.5525
								161.099	1.6765	168.769	1.5531
								161.196	1.6759	168.87	1.5531
								161.294	1.6753	168.972	1.5531
								161.391	1.6753	169.074	1.5525
								161.488	1.6747	169.176	1.5525
								161.585	1.6741	169.278	1.5531
								161.682	1.6734	169.38	1.5525
								161.78	1.6741	169.481	1.5531
								161.877	1.6747	169.583	1.5538
								161.974	1.6747	169.685	1.5538
								162.071	1.6747	169.787	1.5538
								162.169	1.6734	169.889	1.5538
								162.266	1.6728	169.991	1.5538
								162.363	1.6728	170.093	1.5544
								162.46	1.6734	170.194	1.5538
								162.557	1.6728	170.296	1.5538
								162.655	1.6722	170.398	1.5544
								162.752	1.6728	170.5	1.555
								162.849	1.6728	170.602	1.5544
								162.946	1.6728	170.704	1.555
								163.044	1.6722	170.806	1.555
								163.141	1.6722	170.907	1.5544
								163.238	1.6722	171.009	1.555
								163.335	1.6722	171.111	1.5556
								163.432	1.6722	171.213	1.555
								163.53	1.6716	171.315	1.5556
								163.627	1.671	171.417	1.5556
								163.724	1.671	171.519	1.5556
								163.821	1.671	171.62	1.5556
								163.919	1.6697	171.722	1.5562
								164.016	1.671	171.824	1.5562
								164.113	1.6703	171.926	1.5562
								164.21	1.6685	172.028	1.5562
								164.307	1.6697	172.13	1.5562
								164.405	1.6703	172.231	1.5562
								164.502	1.6697	172.333	1.5562
								164.599	1.6685	172.435	1.5569
								164.696	1.6685	172.537	1.5569
								164.794	1.6685	172.639	1.5569
								164.891	1.6679	172.741	1.5562
								164.988	1.6685	172.843	1.5569
								165.085	1.6672	172.944	1.5575
								165.182	1.6685	173.046	1.5575
								165.28	1.6666	173.148	1.5575
								165.377	1.6679	173.25	1.5569
								165.474	1.6672	173.352	1.5575
								165.571	1.6666	173.454	1.5581
								165.669	1.6672	173.556	1.5581
								165.766	1.6666	173.657	1.5581
								165.863	1.666	173.759	1.5575
								165.96	1.6654	173.861	1.5581
								166.057	1.6654	173.963	1.5581
								166.155	1.6654	174.065	1.5587
								166.252	1.6654	174.167	1.5587
								166.349	1.6654	174.269	1.5593
								166.446	1.6648	174.37	1.5593
								166.544	1.6648	174.472	1.5587
								166.641	1.666	174.574	1.5587
								166.738	1.6654	174.676	1.5587
								166.835	1.6641	174.778	1.5587
								166.932	1.6648	174.88	1.5587
								167.03	1.6648	174.981	1.5593
								167.127	1.6635	175.083	1.5593
								167.224	1.6648	175.185	1.5593
								167.321	1.6641	175.287	1.5593
								167.419	1.6635	175.389	1.5593
								167.516	1.6629	175.491	1.5606
								167.613	1.6641	175.593	1.5606
								167.71	1.6635	175.694	1.5612
								167.807	1.6635	175.796	1.5612
								167.905	1.6623	175.898	1.5612
								168.002	1.6617	176	1.5612
								168.099	1.6623	176.102	1.5612
								168.196	1.6623	176.204	1.5612
								168.294	1.6629	176.306	1.5618
								168.391	1.6617	176.407	1.5618
								168.488	1.661	176.509	1.5625
								168.585	1.661	176.611	1.5618
								168.682	1.661	176.713	1.5618
								168.78	1.661	176.815	1.5625
								168.877	1.6623	176.917	1.5618
								168.974	1.6604	177.019	1.5625
								169.071	1.6617	177.12	1.5625
								169.169	1.6604	177.222	1.5631
								169.266	1.6604	177.324	1.5631
								169.363	1.661	177.426	1.5625
								169.46	1.6598	177.528	1.5631
								169.557	1.6598	177.63	1.5637
								169.655	1.6598	177.731	1.5631
								169.752	1.6604	177.833	1.5631
								169.849	1.6586	177.935	1.5637
								169.946	1.6604	178.037	1.5643
								170.044	1.6579	178.139	1.5637
								170.141	1.6598	178.241	1.5637
								170.238	1.6579	178.343	1.5637
								170.335	1.6579	178.444	1.5637
								170.432	1.6579	178.546	1.5637
								170.53	1.6586	178.648	1.5643
								170.627	1.6586	178.75	1.5649
								170.724	1.6579	178.852	1.5649
								170.821	1.6579	178.954	1.5649
								170.919	1.6567	179.056	1.5649
								171.016	1.6561	179.157	1.5649
								171.113	1.6567	179.259	1.5649
								171.21	1.6567	179.361	1.5649
								171.307	1.6561	179.463	1.5649
								171.405	1.6561	179.565	1.5649
								171.502	1.6561	179.667	1.5656
								171.599	1.6561	179.769	1.5656
								171.696	1.6548	179.87	1.5656
								171.794	1.6561	179.972	1.5656
								171.891	1.6555	180.074	1.5656
								171.988	1.6548	180.176	1.5662
								172.085	1.6561	180.278	1.5668
								172.182	1.6548	180.38	1.5662
								172.28	1.6542	180.481	1.5662
								172.377	1.6542	180.583	1.5668
								172.474	1.6542	180.685	1.5668
								172.571	1.6536	180.787	1.5668
								172.669	1.6536	180.889	1.5674
								172.766	1.6542	180.991	1.5668
								172.863	1.6542	181.093	1.5674
								172.96	1.6542	181.194	1.5674
								173.057	1.6536	181.296	1.5674
								173.155	1.653	181.398	1.568
								173.252	1.653	181.5	1.5674
								173.349	1.653	181.602	1.5674
								173.446	1.653	181.704	1.568
								173.544	1.653	181.806	1.5674
								173.641	1.653	181.907	1.5687
								173.738	1.653	182.009	1.568
								173.836	1.653	182.111	1.568
								173.933	1.653	182.213	1.5687
								174.031	1.653	182.315	1.568
								174.128	1.6517	182.417	1.5687
								174.225	1.6511	182.519	1.5693
								174.322	1.6505	182.62	1.5693
								174.419	1.6505	182.722	1.5693
								174.517	1.6505	182.824	1.5693
								174.614	1.6505	182.926	1.5687
								174.711	1.6505	183.028	1.5693
								174.808	1.6505	183.13	1.5705
								174.906	1.6505	183.231	1.5705
								175.003	1.6499	183.333	1.5711
								175.1	1.6499	183.435	1.5705
								175.197	1.6499	183.537	1.5705
								175.294	1.6486	183.639	1.5705
								175.392	1.6486	183.741	1.5711
								175.489	1.6505	183.843	1.5711
								175.586	1.6499	183.944	1.5718
								175.683	1.648	184.046	1.5711
								175.781	1.6486	184.148	1.5711
								175.878	1.6499	184.25	1.5711
								175.975	1.6499	184.352	1.5711
								176.072	1.6486	184.454	1.5718
								176.169	1.6474	184.556	1.5718
								176.267	1.6474	184.657	1.5718
								176.364	1.6468	184.759	1.5724
								176.461	1.6468	184.861	1.5724
								176.558	1.6468	184.963	1.5724
								176.656	1.648	185.065	1.5724
								176.753	1.6462	185.167	1.5724
								176.85	1.6474	185.269	1.5724
								176.947	1.6462	185.37	1.573
								177.044	1.6474	185.472	1.5736
								177.142	1.6455	185.574	1.573
								177.239	1.6468	185.676	1.573
								177.336	1.6462	185.778	1.5736
								177.433	1.6449	185.88	1.573
								177.531	1.6455	185.981	1.5742
								177.628	1.6462	186.083	1.5736
								177.725	1.6462	186.185	1.5742
								177.822	1.6462	186.287	1.5736
								177.919	1.6455	186.389	1.5742
								178.017	1.6443	186.491	1.5749
								178.114	1.6449	186.593	1.5742
								178.211	1.6443	186.694	1.5749
								178.308	1.6437	186.796	1.5749
								178.406	1.6449	186.898	1.5755
								178.503	1.6443	187	1.5749
								178.6	1.6431	187.102	1.5755
								178.697	1.6431	187.204	1.5755
								178.794	1.6443	187.306	1.5755
								178.892	1.6431	187.407	1.5755
								178.989	1.6437	187.509	1.5755
								179.086	1.6424	187.611	1.5755
								179.183	1.6437	187.713	1.5761
								179.281	1.6424	187.815	1.5755
								179.378	1.6424	187.917	1.5767
								179.475	1.6431	188.019	1.5761
								179.572	1.6412	188.12	1.5767
								179.669	1.6431	188.222	1.5761
								179.767	1.6412	188.324	1.5773
								179.864	1.6418	188.426	1.5761
								179.961	1.6418	188.528	1.5773
								180.058	1.6412	188.63	1.5767
								180.156	1.6418	188.731	1.578
								180.253	1.6406	188.833	1.5773
								180.35	1.6412	188.935	1.5773
								180.447	1.6412	189.037	1.5773
								180.544	1.64	189.139	1.578
								180.642	1.6412	189.241	1.578
								180.739	1.6387	189.343	1.578
								180.836	1.6406	189.444	1.578
								180.933	1.6387	189.546	1.578
								181.031	1.6406	189.648	1.5786
								181.128	1.6387	189.75	1.5786
								181.225	1.64	189.852	1.5792
								181.322	1.6381	189.954	1.5786
								181.419	1.64	190.056	1.5786
								181.517	1.6381	190.157	1.5792
								181.614	1.6387	190.259	1.5792
								181.711	1.6375	190.361	1.5804
								181.808	1.6387	190.463	1.5804
								181.906	1.6369	190.565	1.5792
								182.003	1.6375	190.667	1.5804
								182.1	1.6381	190.769	1.5804
								182.197	1.6381	190.87	1.5804
								182.294	1.6375	190.972	1.5811
								182.392	1.6375	191.074	1.5811
								182.489	1.6375	191.176	1.5804
								182.586	1.6369	191.278	1.5817
								182.683	1.6362	191.38	1.5817
								182.781	1.6356	191.481	1.5811
								182.878	1.6356	191.583	1.5823
								182.975	1.6356	191.685	1.5817
								183.072	1.6362	191.787	1.5817
								183.169	1.6362	191.889	1.5823
								183.267	1.6362	191.991	1.5829
								183.364	1.635	192.093	1.5823
								183.461	1.6344	192.194	1.5823
								183.558	1.6344	192.296	1.5829
								183.656	1.6344	192.398	1.5829
								183.753	1.6344	192.5	1.5835
								183.85	1.6338	192.602	1.5835
								183.947	1.6338	192.704	1.5835
								184.044	1.6344	192.806	1.5829
								184.142	1.635	192.907	1.5835
								184.239	1.6344	193.009	1.5829
								184.336	1.6331	193.111	1.5835
								184.433	1.6338	193.213	1.5842
								184.531	1.6344	193.315	1.5842
								184.628	1.6344	193.417	1.5842
								184.725	1.6338	193.519	1.5842
								184.822	1.6338	193.62	1.5842
								184.919	1.6331	193.722	1.5848
								185.017	1.6325	193.824	1.5854
								185.114	1.6319	193.926	1.5848
								185.211	1.6325	194.028	1.5854
								185.308	1.6331	194.13	1.5854
								185.406	1.6325	194.231	1.5854
								185.503	1.6325	194.333	1.5854
								185.6	1.6325	194.435	1.586
								185.697	1.6325	194.537	1.586
								185.794	1.6319	194.639	1.586
								185.892	1.6319	194.741	1.586
								185.989	1.6319	194.843	1.586
								186.086	1.6319	194.944	1.5866
								186.183	1.6313	195.046	1.5866
								186.281	1.6307	195.148	1.5873
								186.378	1.63	195.25	1.5873
								186.475	1.63	195.352	1.5879
								186.572	1.63	195.454	1.5873
								186.669	1.6307	195.556	1.5873
								186.767	1.6307	195.657	1.5879
								186.864	1.6288	195.759	1.5873
								186.961	1.6288	195.861	1.5873
								187.058	1.6288	195.963	1.5879
								187.156	1.6288	196.065	1.5885
								187.253	1.6288	196.167	1.5885
								187.35	1.63	196.269	1.5885
								187.447	1.6282	196.37	1.5885
								187.544	1.6282	196.472	1.5885
								187.642	1.6276	196.574	1.5891
								187.739	1.6276	196.676	1.5891
								187.836	1.6276	196.778	1.5904
								187.933	1.6282	196.88	1.5904
								188.031	1.6282	196.981	1.5891
								188.128	1.6282	197.083	1.5891
								188.225	1.6282	197.185	1.5891
								188.322	1.6276	197.287	1.591
								188.419	1.6263	197.389	1.591
								188.517	1.6263	197.491	1.5904
								188.614	1.6276	197.593	1.591
								188.711	1.6269	197.694	1.5916
								188.808	1.6257	197.796	1.591
								188.906	1.6263	197.898	1.591
								189.003	1.6263	198	1.5916
								189.1	1.6263	198.102	1.5922
								189.197	1.6263	198.204	1.5922
								189.294	1.6263	198.306	1.5922
								189.392	1.6263	198.407	1.5928
								189.489	1.6263	198.509	1.5928
								189.586	1.6257	198.611	1.5928
								189.683	1.6257	198.713	1.5928
								189.781	1.6251	198.815	1.5935
								189.878	1.6245	198.917	1.5935
								189.975	1.6251	199.019	1.5928
								190.072	1.6238	199.12	1.5928
								190.169	1.6251	199.222	1.5928
								190.267	1.6245	199.324	1.5935
								190.364	1.6232	199.426	1.5935
								190.461	1.6245	199.528	1.5941
								190.558	1.6245	199.63	1.5941
								190.656	1.6232	199.731	1.5947
								190.753	1.6238	199.833	1.5947
								190.85	1.6238	199.935	1.5947
								190.947	1.6226	200.037	1.5953
								191.044	1.6238	200.139	1.5953
								191.142	1.6232	200.241	1.5953
								191.239	1.6226	200.343	1.5953
								191.336	1.6226	200.444	1.5947
								191.433	1.6232	200.546	1.5953
								191.531	1.622	200.648	1.5959
								191.628	1.6232	200.75	1.5966
								191.725	1.622	200.852	1.5966
								191.822	1.622	200.954	1.5966
								191.919	1.6226	201.056	1.5966
								192.017	1.6214	201.157	1.5966
								192.114	1.6226	201.259	1.5972
								192.211	1.622	201.361	1.5966
								192.308	1.6214	201.463	1.5972
								192.406	1.6207	201.565	1.5972
								192.503	1.6207	201.667	1.5972
								192.6	1.6207	201.769	1.5972
								192.697	1.6207	201.87	1.5978
								192.794	1.6214	201.972	1.5978
								192.892	1.6207	202.074	1.5978
								192.989	1.6207	202.176	1.5984
								193.086	1.6207	202.278	1.5984
								193.183	1.6207	202.38	1.5984
								193.281	1.6201	202.481	1.599
								193.378	1.6189	202.583	1.599
								193.475	1.6189	202.685	1.599
								193.572	1.6201	202.787	1.599
								193.669	1.6189	202.889	1.599
								193.767	1.6183	202.991	1.6003
								193.864	1.6189	203.093	1.599
								193.961	1.6201	203.194	1.6003
								194.058	1.6189	203.296	1.6003
								194.156	1.6176	203.398	1.6003
								194.253	1.6176	203.5	1.6009
[truncated: 13,988 more rows]

## Sheet: Sheet3b
	Mn		Mn		Fe		Fe		Ni		Ni		Co		Co		Cu		Cu		Sn		Sn
0	2.5043	0	0.8296	0	2.41	0	0.8234	0	2.5849	0	0.8221	0	2.1013	0	0.8178	0	2.3747	0	0.8308	0	2.4491	0	0.8581
0.10392	2.4367	0.4183	0.8506	0.12857	2.3567	1.69206	0.8438	0.09722	2.5576	0.10185	0.8308	0.12292	2.0709	0.7375	0.8382	0.11111	2.3251	0.50313	0.8525	0.2381	2.3673	0.47619	0.8823
0.15588	2.3815	1.72549	0.8711	0.19286	2.317	4.23016	0.8643	0.19444	2.5334	0.2037	0.8382	0.20486	2.0479	1.72083	0.8587	0.16667	2.291	1.39757	0.873	0.35675	2.304	1.19048	0.9033
0.20784	2.34	3.81797	0.8916	0.25714	2.2898	7.22381	0.8847	0.29167	2.5155	0.30556	0.8444	0.32778	2.0228	2.90938	0.8792	0.22222	2.2693	2.57188	0.894	0.47579	2.2594	2.38095	0.925
0.2598	2.3102	6.32908	0.912	0.38571	2.2563	10.7381	0.9052	0.38889	2.4981	0.40741	0.8506	0.49167	1.9993	4.30243	0.8996	0.38889	2.2439	3.97014	0.9145	0.59484	2.2278	3.92857	0.9455
0.31176	2.2873	9.26046	0.9325	0.51429	2.2352	14.5778	0.9257	0.48611	2.4857	0.50926	0.855	0.69653	1.9779	5.8184	0.9198	1.05556	2.2234	5.59167	0.935	0.71389	2.2048	5.83333	0.966
0.41569	2.2544	12.5062	0.953	0.70714	2.2129	18.873	0.9461	0.58333	2.4745	0.61111	0.8612	0.98333	1.9562	7.58021	0.9402	44.3889	2.203	7.43646	0.9554	0.95198	2.1719	8.09524	0.9871
0.51961	2.2309	16.1689	0.9734	0.96429	2.1881	23.5587	0.9666	0.68056	2.4634	0.71296	0.8649	1.35208	1.9357	9.42396	0.9604	84.6667	2.1825	9.44931	0.9759	1.18968	2.1447	10.5952	1.0075
0.67549	2.2042	20.1464	0.9939	1.22143	2.1657	28.5048	0.9871	0.77778	2.4547	0.81481	0.8692	1.80278	1.9153	11.4316	0.9805	103.278	2.162	11.742	0.9964	1.42778	2.1205	13.4524	1.028
0.83137	2.1825	24.4872	1.0143	1.54286	2.1416	33.9714	1.0075	0.875	2.4479	0.91667	0.8742	2.37639	1.8939	13.5622	1.0007	114.889	2.1416	14.2028	1.0168	1.66587	2.0994	16.5476	1.0491
0.98725	2.162	29.0899	1.0348	1.86429	2.1211	39.6984	1.028	0.97222	2.4392	1.01852	0.8773	3.03194	1.8737	15.8156	1.0208	123.5	2.1211	16.9438	1.0373	2.02222	2.0734	20	1.0695
1.1951	2.1372	34.1121	1.0553	2.25	2.0988	45.8809	1.0484	1.06944	2.4348	1.12037	0.8816	3.81042	1.8529	18.233	1.041	130.444	2.1006	19.9076	1.0577	2.37897	2.0504	23.6905	1.09
1.40294	2.1155	39.4997	1.0757	2.7	2.0771	52.3889	1.0689	1.16667	2.428	1.22222	0.8847	4.75278	1.8325	20.6913	1.0611	136.056	2.0802	23.0958	1.0782	2.85516	2.025	27.8571	1.1104
1.61078	2.0951	45.2526	1.0962	3.15	2.0566	59.3524	1.0894	1.26389	2.4243	1.32407	0.8891	5.81806	1.812	23.3955	1.0813	140.778	2.0591	26.676	1.0987	3.33095	2.0021	32.2619	1.1309
1.87059	2.0734	51.4784	1.1166	3.66429	2.0349	66.7714	1.1098	1.36111	2.4181	1.42593	0.8922	7.04722	1.7919	26.1406	1.1015	145	2.038	30.3677	1.1191	3.92619	1.9773	37.2619	1.1514
2.13039	2.0529	58.1239	1.1371	4.24286	2.0126	74.7111	1.1303	1.45833	2.415	1.52778	0.8959	8.44028	1.7714	29.0906	1.1216	148.667	2.0176	34.6181	1.1402	4.52103	1.9556	42.7381	1.1724
2.44216	2.0306	65.4467	1.1576	4.82143	1.9915	83.4317	1.1507	1.55556	2.4094	1.62963	0.8984	10.0382	1.7513	32.2045	1.1418	152.222	1.9965	39.1479	1.1607	5.23452	1.9332	48.8095	1.1929
2.75392	2.0083	73.35	1.178	5.46429	1.9711	92.673	1.1712	1.65278	2.4063	1.73148	0.9015	11.8	1.7311	35.5233	1.1619	155.389	1.9754	44.2368	1.1817	6.06706	1.9122	55.2381	1.2134
3.11765	1.9853	81.9899	1.1985	6.23571	1.95	102.695	1.1917	1.75	2.4014	1.83333	0.9046	13.8896	1.7109	39.0469	1.1821	158.333	1.9549	49.8288	1.2028	7.01865	1.8917	62.5	1.2338
3.48137	1.9636	91.3216	1.2189	7.13571	1.9289	113.498	1.2121	1.84722	2.3995	1.93519	0.9077	16.2663	1.6908	42.8573	1.2022	161	1.9339	55.926	1.2233	8.09008	1.8694	70.3571	1.2543
3.8451	1.9432	101.637	1.2394	7.90714	1.9084	125.148	1.2326	1.94444	2.3958	2.03704	0.9102	19.0115	1.6706	46.8316	1.2224	163.389	1.9128	62.9746	1.2444	9.16111	1.847	79.0476	1.2748
4.31275	1.9208	113.273	1.2605	8.74286	1.8867	137.838	1.2531	2.04167	2.3921	2.13889	0.9133	22.4531	1.6505	51.2566	1.2425	165.611	1.8923	70.0795	1.2648	10.2314	1.8253	88.9286	1.2952
4.78039	1.8991	125.556	1.281	9.57857	1.8663	151.96	1.2735	2.13889	2.3883	2.24074	0.9157	26.5913	1.6303	55.9274	1.2627	167.944	1.8712	78.0222	1.2859	11.3016	1.8049	99.7619	1.3157
5.19608	1.8787	139.341	1.302	10.5429	1.8452	166.668	1.294	2.23611	2.3852	2.34259	0.9182	31.7955	1.6102	60.967	1.2828	170.222	1.8501	86.8028	1.307	12.4913	1.7844	111.786	1.3361
5.66373	1.8582	154.06	1.3225	11.5071	1.8247	182.808	1.3144	2.33333	2.3834	2.44444	0.9207	37.3677	1.59	66.5392	1.303	172.5	1.8297	96.1997	1.3275	13.7996	1.764	124.762	1.3566
6.18333	1.8365	170.56	1.3436	12.6	1.8043	200.249	1.3349	2.43056	2.3803	2.5463	0.9232	44.2101	1.5699	72.5212	1.3231	174.833	1.8086	106.826	1.3485	15.3464	1.7435	138.333	1.3771
6.7549	1.8148	188.074	1.364	13.8214	1.7832	218.797	1.3554	2.52778	2.3784	2.64815	0.9269	52.1177	1.5497	79.1587	1.3433	177.277	1.7875	118.123	1.369	17.2504	1.7224	153.333	1.3975
7.37843	1.7937	207.547	1.3851	15.1714	1.7627	238.646	1.3758	2.625	2.3759	2.75	0.9294	61.8691	1.5296	86.2059	1.3634	179.722	1.7671	130.818	1.3901	19.3913	1.702	170.476	1.4186
8.10588	1.772	229.035	1.4062	16.7143	1.7423	261.033	1.3963	2.72222	2.3735	2.85185	0.9312	73.3003	1.5094	94.1545	1.3836	182.5	1.746	144.578	1.4112	21.8897	1.6809	189.524	1.4391
8.93725	1.7509	251.071	1.4267	18.45	1.7218	284.267	1.4167	2.81944	2.3704	2.9537	0.9337	87.1899	1.4893	102.554	1.4037	185.444	1.7249	158.954	1.4316	24.9818	1.6604	209.881	1.4595
9.82059	1.7299	275.938	1.4477	20.3786	1.7013	308.606	1.4372	2.91667	2.3679	3.05556	0.9362	103.005	1.4691	111.977	1.4239	188.5	1.7044	175.455	1.4527	28.6686	1.64	231.071	1.48
10.8078	1.7094	301.574	1.4682	22.6929	1.6809	333.857	1.4577	3.01389	2.3654	3.15741	0.9387	121.033	1.449	122.057	1.444	191.944	1.6834	192.347	1.4732	33.4266	1.6195	253.69	1.5004
11.899	1.6889	329.974	1.4893	25.5214	1.6604	361.256	1.4781	3.11111	2.3629	3.25926	0.9406	141.765	1.4288	133.365	1.4642	195.611	1.6623	210.969	1.4942	39.254	1.599	279.048	1.5209
13.1461	1.6685	360.489	1.5104	29.1214	1.64	389.695	1.4986	3.20833	2.3611	3.36111	0.9424	164.177	1.4087	145.575	1.4843	199.722	1.6418	231.67	1.5153	46.7437	1.578	307.381	1.5414
14.549	1.648	391.473	1.5308	33.75	1.6195	419.697	1.519	3.30556	2.358	3.46296	0.9443	189.703	1.3885	159.178	1.5045	204.389	1.6207	253.266	1.5358	55.427	1.5569	338.929	1.5618
16.2637	1.6276	425.091	1.5519	39.7286	1.599	450.805	1.5395	3.40278	2.3561	3.56481	0.9474	217.441	1.3684	174.215	1.5246	209.666	1.5997	277.711	1.5569	66.0115	1.5364	373.214	1.5823
18.3422	1.6071	458.671	1.5724	47.5071	1.5786	480.676	1.56	3.5	2.353	3.66667	0.9492	248.949	1.3482	191.136	1.5448	215.611	1.5792	302.603	1.5773	78.1436	1.5159	405.595	1.6028
20.9402	1.5866	494.572	1.5935	57.4714	1.5581	509.702	1.5804	3.59722	2.3505	3.76852	0.9517	281.399	1.3281	209.697	1.5649	222.722	1.5581	328.444	1.5984	91.9365	1.4955	436.905	1.6232
24.0578	1.5662	528.86	1.6139	68.4	1.5376	539.052	1.6009	3.69444	2.348	3.87037	0.9536	317.783	1.3076	228.953	1.5851	231.444	1.537	354.841	1.6195	107.752	1.475	467.381	1.6437
27.9029	1.5457	563.075	1.635	81.5143	1.5172	567.427	1.6214	3.79167	2.3468	3.97222	0.9561	361.09	1.2875	249.071	1.6052	240.555	1.5166	379.283	1.64	126.303	1.4546	498.452	1.6648
32.4235	1.5252	595.42	1.6561	96.3	1.4967	595.346	1.6418	3.88889	2.3443	4.07407	0.9579	406.733	1.2673	269.762	1.6254	250.833	1.4955	401.825	1.661	147.118	1.4341	528.81	1.6852
37.7235	1.5048	624.704	1.6765	115.714	1.4763	620.011	1.6623	3.98611	2.3418	4.17593	0.9598	460.366	1.2472	291.067	1.6455	261.777	1.4744	422.466	1.6815	173.995	1.4136	555.952	1.7057
43.6474	1.4843	652.676	1.6976	137.957	1.4558	643.57	1.6827	4.08333	2.34	4.27778	0.9616	521.62	1.227	313.233	1.6657	273.389	1.4539	442.778	1.7026	201.582	1.3932	579.524	1.7261
50.0905	1.4639	676.476	1.7181	164.7	1.4353	664.525	1.7032	4.18056	2.3375	4.37963	0.9635	591.314	1.2069	336.137	1.6858	286.889	1.4329	460.115	1.7237	235.354	1.3727	599.524	1.7466
57.3131	1.4434	698.617	1.7392	198.129	1.4149	683.594	1.7237	4.27778	2.3363	4.48148	0.966	664.654	1.1867	358.713	1.706	301.166	1.4118	474.992	1.7441	273.521	1.3523	617.738	1.7671
65.367	1.4229	717.971	1.7596	243	1.3944	701.36	1.7441	4.375	2.3356	4.58333	0.9672	738.527	1.1666	382.394	1.7261	317.166	1.3913	489.139	1.7652	320.607	1.3318	634.286	1.7875
74.2523	1.4025	736.142	1.7807	298.157	1.374	717.305	1.7646	4.47222	2.3325	4.68519	0.9691	808.835	1.1464	406.117	1.7463	336.611	1.3702	501.777	1.7857	380.781	1.3107	649.286	1.808
84.4366	1.382	751.615	1.8012	361.413	1.3535	731.817	1.785	4.56944	2.3301	4.78704	0.9716	876.234	1.1263	430.66	1.7664	361.222	1.3492	514.027	1.8067	449.62	1.2903	663.214	1.8284
95.816	1.3616	766.141	1.8222	440.292	1.333	745.354	1.8055	4.66667	2.3276	4.88889	0.9734	937.693	1.1061	454.71	1.7866	388.777	1.3287	525.608	1.8278	514.177	1.2698	676.429	1.8489
109.066	1.3411	779.198	1.8433	523.156	1.3126	757.654	1.8266	4.76389	2.3263	4.99074	0.9753	994.071	1.0859	478.884	1.8067	424	1.3076	536.402	1.8483	572.546	1.2493	688.929	1.8694
124.394	1.3206	790.872	1.8638	596.442	1.2921	768.913	1.847	4.86111	2.3257	5.09259	0.9771	1044.88	1.0658	503.467	1.8269	446.944	1.2965	547.032	1.8694	626.654	1.2289	700.595	1.8898
141.957	1.3002	801.542	1.8849	659.185	1.2717	779.325	1.8675	4.95833	2.3226	5.19444	0.979	1088.8	1.0456	528.46	1.847	495.611	1.276	557.324	1.8898	675.524	1.2084	712.262	1.9109
163.001	1.2797	810.926	1.9053	708.17	1.2512	788.762	1.888	5.05556	2.3201	5.2963	0.9809	1128.79	1.0255	554.56	1.8672	554.222	1.2555	567.786	1.9109	720.229	1.1879	722.976	1.9314
187.475	1.2593	819.62	1.9264	763.006	1.2307	797.417	1.9084	5.15278	2.3183	5.39815	0.9821	1164.31	1.0053	579.84	1.8874	610.277	1.2344	577.856	1.932	761.717	1.1675	732.976	1.9518
217.196	1.2382	827.269	1.9469	810.384	1.2103	805.292	1.9289	5.25	2.317	5.5	0.9852	1198.36	0.9852	605.571	1.9075	659.722	1.2134	586.697	1.9525	801.195	1.147	742.381	1.9723
252.374	1.2177	834.46	1.968	854.933	1.1898	812.711	1.9494	5.34722	2.3158	5.60185	0.9864	1228.96	0.965	630.523	1.9277	705.277	1.1929	594.92	1.9735	840.171	1.1266	751.071	1.9928
294.046	1.1966	840.914	1.989	900.382	1.1693	819.219	1.9698	5.44444	2.3121	5.7037	0.9871	1257.69	0.9449	653.304	1.9478	747.888	1.1718	602.583	1.994	878.8	1.1061	759.286	2.0132
343.877	1.1755	846.572	2.0095	948.273	1.1489	825.206	1.9903	5.54167	2.3121	5.80556	0.9895	1285.42	0.9247	674.241	1.968	787.166	1.1507	609.855	2.0151	918.268	1.0856	766.667	2.0337
401.657	1.1551	851.759	2.0306	992.437	1.1284	830.543	2.0107	5.63889	2.3084	5.90741	0.9914	1310.91	0.9046	693.129	1.9881	823.555	1.1303	616.457	2.0355	959.517	1.0646	773.571	2.0541
475.026	1.134	855.948	2.051	1035.38	1.108	835.489	2.0312	5.73611	2.3071	6.00926	0.9926	1336.31	0.8844	708.37	2.0083	860.499	1.1092	622.89	2.0566	1001	1.0441	779.881	2.0746
564.503	1.1135	859.609	2.0721	1080.06	1.0875	839.979	2.0517	5.83333	2.3065	6.11111	0.9951	1361.55	0.8643	721.482	2.0284	895.833	1.0881	629.772	2.0777	1042.26	1.0236	785.714	2.0951
672.269	1.0925	862.804	2.0932	1120.37	1.067	843.949	2.0721	5.93056	2.3034	6.21296	0.997	1388.88	0.8441	733.65	2.0486	929.388	1.0677	636.148	2.0982	1085.42	1.0032	791.31	2.1155
778.633	1.0714	865.579	2.1137	1163.44	1.0466	847.529	2.0926	6.02778	2.3015	6.31482	0.9982	1414.69	0.824	744.139	2.0687	965.666	1.0466	641.965	2.1192	1132.74	0.9827	796.905	2.136
882.087	1.0509	868.355	2.1347	1204.13	1.0261	850.978	2.113	6.125	2.3009	6.41667	0.9988	1439.23	0.8038	753.112	2.0889	1003.22	1.0255	647.841	2.1403	1179.1	0.9623	803.452	2.1571
993.958	1.0298	870.922	2.1552	1246.69	1.0057	854.622	2.1335	6.22222	2.2978	6.51852	1.0007	1443.86	0.7998	761.348	2.109	1039.83	1.005	654.219	2.1608	1226.65	0.9418	810.595	2.1775
1091.7	1.0094	873.386	2.1763	1287.83	0.9852	858.202	2.154	6.31944	2.2972	6.62037	1.0026			769.46	2.1292	1081.28	0.984	661.547	2.1819	1275.16	0.9213	817.143	2.198
1171.77	0.9883	875.697	2.1968	1330.19	0.9647	861.651	2.1744	6.41667	2.2953	6.72222	1.005			778.597	2.1493	1128.78	0.9629	668.931	2.2023	1324.97	0.9009	822.857	2.2185
1235.26	0.9678	877.898	2.2178	1369.79	0.9443	865.165	2.1949	6.51389	2.2947	6.82407	1.0063			788.184	2.1695	1171.11	0.9424	676.426	2.2234	1371.46	0.8804	827.619	2.2389
1290.55	0.9468	879.733	2.2383	1407.59	0.9232	868.094	2.2154	6.61111	2.291	6.92593	1.0075			796.215	2.1896	1211.33	0.9213	682.412	2.2445	1416.26	0.8599	831.667	2.2594
1339.76	0.9257	881.413	2.2594	1444.81	0.9027	870.437	2.2358	6.70833	2.2904	7.02778	1.0088			802.525	2.2098	1253.66	0.9002	687.501	2.265	1461.08	0.8395	835.238	2.2798
1383.14	0.9052	882.984	2.2805	1483.89	0.8823	872.519	2.2563	6.80556	2.2891	7.12963	1.0106			807.892	2.2299	1297.66	0.8798	692.089	2.286	1507.67	0.8184	838.333	2.3009
1424.3	0.8841	884.45	2.3009	1523.36	0.8618	874.471	2.2767	6.90278	2.286	7.23148	1.0125			812.768	2.2501	1336.61	0.8587	696.006	2.3065	1542.62	0.7998	841.19	2.322
1465.24	0.8637	885.864	2.322	1556.08	0.8413	876.229	2.2972	7	2.286	7.33333	1.0131			817.439	2.2702	1374.44	0.8376	699.363	2.3276			843.81	2.3431
1500.06	0.8426	887.119	2.3425	1586.74	0.8209	877.986	2.3183	7.09722	2.2829	7.43519	1.0156			821.905	2.2904	1410.5	0.8172	702.05	2.3487			846.071	2.3635
1530.35	0.8221	888.325	2.3635	1616.25	0.8004	879.613	2.3387	7.19444	2.2811	7.53704	1.0168			826.084	2.3105	1443.83	0.7998	704.177	2.3691			848.095	2.384
1559.76	0.801	889.477	2.384	1617.41	0.7998	881.11	2.3592	7.29167	2.2811	7.63889	1.0181			830.099	2.3307			706.134	2.3902			850	2.4051
1561.42	0.7998	890.576	2.4057			882.541	2.3803	7.38889	2.2792	7.74074	1.0199			833.868	2.3508			707.869	2.4107			851.667	2.4255
		891.571	2.4262			883.908	2.4007	7.48611	2.2767	7.84259	1.0212			837.269	2.371			709.549	2.4317			853.333	2.4466
		892.512	2.4466			885.144	2.4212	7.58333	2.2767	7.94444	1.0224			840.547	2.3911			711.172	2.4528			854.881	2.4683
		893.454	2.4677			886.446	2.4423	7.68056	2.273	8.0463	1.0249			843.456	2.4113			712.681	2.4733			856.31	2.4888
		894.342	2.4888			887.683	2.4634	7.77778	2.273	8.14815	1.0261			846.119	2.4314			714.135	2.4944			857.738	2.5105
		895.179	2.5093			888.854	2.4838	7.875	2.2705	8.25	1.028			848.577	2.4519			715.478	2.5148			859.048	2.5316
		895.963	2.5297			889.96	2.5043	7.97222	2.2687	8.35185	1.0286			850.913	2.472			716.821	2.5359			860.357	2.552
		896.8	2.552			891.067	2.5248	8.06944	2.2687	8.4537	1.0305			853.043	2.4922			718.107	2.557			861.667	2.5744
		897.587	2.5731			892.173	2.5458	8.16667	2.2668	8.55556	1.0311			855.133	2.5127			719.337	2.5781			862.857	2.5948
		898.32	2.5936			893.214	2.5663	8.26389	2.2637	8.65741	1.0323			857.141	2.5328			720.567	2.5992			864.048	2.6159
		899.053	2.6147			894.256	2.5874	8.36111	2.2637	8.75926	1.0348			859.025	2.553			721.741	2.6196			865.238	2.6376
		899.733	2.6351			895.297	2.6085	8.45833	2.2625	8.86111	1.0354			860.91	2.5731			722.916	2.6407			866.429	2.6593
		900.467	2.6568			896.338	2.6295	8.55556	2.26	8.96296	1.0367			862.713	2.5936			724.092	2.6618			867.5	2.6798
		901.147	2.6773			897.314	2.65	8.65278	2.2594	9.06481	1.0385			864.475	2.6137			725.21	2.6822			868.571	2.7002
		901.827	2.6984			898.29	2.6705	8.75	2.2581	9.16667	1.0398			866.196	2.6342			726.329	2.7027			869.643	2.7207
		902.507	2.7201			899.267	2.6909	8.84722	2.2557	9.26852	1.041			867.875	2.6543			727.448	2.7238			870.714	2.7411
		903.186	2.7411			900.243	2.712	8.94444	2.2557	9.37037	1.0422			869.514	2.6745			728.567	2.7442			871.786	2.7622
		903.814	2.7616			901.219	2.7331	9.04167	2.2538	9.47222	1.0429			871.112	2.6946			729.685	2.7653			872.857	2.7833
		904.444	2.7821			902.195	2.7542	9.13889	2.2513	9.57407	1.0453			872.751	2.7151			730.804	2.7858			873.69	2.8
		905.02	2.8007			903.171	2.7752	9.23611	2.2513	9.67593	1.0466			874.308	2.7353			731.588	2.8
						904.148	2.7963	9.33333	2.2495	9.77778	1.0472			875.906	2.7554
						904.343	2.8013	9.43056	2.2476	9.87963	1.0491			877.463	2.7759
								9.52778	2.2476	9.98148	1.0497			879.02	2.796
								9.625	2.2451	10.0833	1.0515			879.348	2.8
								9.72222	2.2433	10.1852	1.0522
								9.81944	2.2433	10.287	1.0546
								9.91667	2.242	10.3889	1.0553
								10.0139	2.2402	10.4907	1.0571
								10.1111	2.2389	10.5926	1.0577
								10.2083	2.2371	10.6944	1.0596
								10.3056	2.2358	10.7963	1.0602
								10.4028	2.234	10.8981	1.0621
								10.5	2.2327	11	1.0627
								10.5972	2.2327	11.1019	1.0633
								10.6944	2.2315	11.2037	1.0652
								10.7917	2.2302	11.3056	1.0664
								10.8889	2.229	11.4074	1.0677
								10.9861	2.2284	11.5093	1.0695
								11.0833	2.2265	11.6111	1.0701
								11.1806	2.224	11.713	1.0714
								11.2778	2.2228	11.8148	1.0726
								11.375	2.2216	11.9167	1.0732
								11.4722	2.2209	12.0185	1.0757
								11.5694	2.2203	12.1204	1.077
								11.6667	2.2197	12.2222	1.0776
								11.7639	2.2185	12.3241	1.0788
								11.8611	2.2178	12.4259	1.0794
								11.9583	2.2166	12.5278	1.0813
								12.0556	2.2141	12.6296	1.0813
								12.1528	2.2129	12.7315	1.0832
								12.25	2.2116	12.8333	1.0844
								12.3472	2.2104	12.9352	1.0856
								12.4444	2.2092	13.037	1.0875
								12.5417	2.2085	13.1389	1.0881
								12.6389	2.2073	13.2407	1.0887
								12.7361	2.2061	13.3426	1.0894
								12.8333	2.2054	13.4444	1.0912
								12.9306	2.2054	13.5463	1.0925
								13.0278	2.203	13.6481	1.0943
								13.125	2.2011	13.75	1.0949
								13.2222	2.2005	13.8519	1.0956
								13.3194	2.1992	13.9537	1.0968
								13.4167	2.1992	14.0556	1.098
								13.5139	2.1986	14.1574	1.0987
								13.6111	2.1974	14.2593	1.0999
								13.7083	2.1968	14.3611	1.1018
								13.8056	2.1961	14.463	1.1018
								13.9028	2.193	14.5648	1.103
								14	2.1924	14.6667	1.1049
								14.0972	2.1924	14.7685	1.1055
								14.1944	2.1906	14.8704	1.1067
								14.2917	2.1899	14.9722	1.1073
								14.3889	2.1899	15.0741	1.1086
								14.4861	2.1887	15.1759	1.1104
								14.5833	2.1868	15.2778	1.1104
								14.6806	2.1856	15.3796	1.1111
								14.7778	2.1862	15.4815	1.1123
								14.875	2.1843	15.5833	1.1142
								14.9722	2.1825	15.6852	1.1154
								15.0694	2.1825	15.787	1.116
								15.1667	2.1819	15.8889	1.1166
								15.2639	2.1806	15.9907	1.1179
								15.3611	2.1794	16.0926	1.1185
								15.4583	2.1794	16.1944	1.1197
								15.5556	2.1788	16.2963	1.1204
								15.6528	2.1775	16.3982	1.1216
								15.75	2.1763	16.5	1.1228
								15.8472	2.1744	16.6018	1.1241
								15.9444	2.1732	16.7037	1.1247
								16.0417	2.1738	16.8056	1.1259
								16.1389	2.1726	16.9074	1.1272
								16.2361	2.1707	17.0093	1.1284
								16.3333	2.1701	17.1111	1.1297
								16.4306	2.1701	17.213	1.1297
								16.5278	2.1682	17.3148	1.1309
								16.625	2.1676	17.4167	1.1321
								16.7222	2.1676	17.5185	1.134
								16.8194	2.167	17.6204	1.1346
								16.9167	2.1664	17.7222	1.1346
								17.0139	2.1639	17.8241	1.1365
								17.1111	2.1633	17.9259	1.1371
								17.2083	2.1639	18.0278	1.1377
								17.3056	2.162	18.1296	1.139
								17.4028	2.1608	18.2315	1.1396
								17.5	2.1608	18.3333	1.1402
								17.5972	2.1602	18.4352	1.1414
								17.6944	2.1583	18.537	1.1427
								17.7917	2.1577	18.6389	1.1439
								17.8889	2.1571	18.7407	1.1445
								17.9861	2.1564	18.8426	1.1452
								18.0833	2.1558	18.9444	1.1464
								18.1806	2.1546	19.0463	1.147
								18.2778	2.1546	19.1482	1.1483
								18.375	2.154	19.25	1.1495
								18.4722	2.1533	19.3518	1.1501
								18.5694	2.1527	19.4537	1.1514
								18.6667	2.1515	19.5556	1.152
								18.7639	2.1509	19.6574	1.1526
								18.8611	2.1496	19.7593	1.1538
								18.9583	2.1484	19.8611	1.1545
								19.0556	2.1478	19.963	1.1551
								19.1528	2.1465	20.0648	1.1569
								19.25	2.1459	20.1667	1.1576
								19.3472	2.1459	20.2685	1.1582
								19.4444	2.1459	20.3704	1.1588
								19.5417	2.1434	20.4722	1.1594
								19.6389	2.1428	20.5741	1.1607
								19.7361	2.1422	20.6759	1.1619
								19.8333	2.1422	20.7778	1.1625
								19.9306	2.1422	20.8796	1.1638
								20.0278	2.1409	20.9815	1.1638
								20.125	2.1391	21.0833	1.165
								20.2222	2.1397	21.1852	1.1669
								20.3194	2.1391	21.287	1.1669
								20.4167	2.1378	21.3889	1.1675
								20.5139	2.1378	21.4907	1.1687
								20.6111	2.136	21.5926	1.1693
								20.7083	2.1366	21.6944	1.17
								20.8056	2.1341	21.7963	1.1712
								20.9028	2.1347	21.8982	1.1718
								21	2.1341	22	1.1737
								21.0972	2.1323	22.1018	1.1743
								21.1944	2.1329	22.2037	1.1743
								21.2917	2.131	22.3056	1.1755
								21.3889	2.1316	22.4074	1.1762
								21.4861	2.1298	22.5093	1.1774
								21.5833	2.1304	22.6111	1.178
								21.6806	2.1298	22.713	1.1786
								21.7778	2.1279	22.8148	1.1799
								21.875	2.1273	22.9167	1.1799
								21.9722	2.1267	23.0185	1.1805
								22.0694	2.1261	23.1204	1.1811
								22.1667	2.1267	23.2222	1.1817
								22.2639	2.1261	23.3241	1.1836
								22.3611	2.1248	23.4259	1.1842
								22.4583	2.123	23.5278	1.1855
								22.5556	2.123	23.6296	1.1861
								22.6528	2.123	23.7315	1.1873
								22.75	2.1223	23.8333	1.1879
								22.8472	2.1211	23.9352	1.1886
								22.9444	2.1199	24.037	1.1892
								23.0417	2.1192	24.1389	1.1898
								23.1389	2.1192	24.2407	1.1904
								23.2361	2.1186	24.3426	1.191
								23.3333	2.1186	24.4444	1.1917
								23.4306	2.1186	24.5463	1.1923
								23.5278	2.1168	24.6482	1.1935
								23.625	2.1161	24.75	1.1948
								23.7222	2.1161	24.8518	1.196
								23.8194	2.1149	24.9537	1.196
								23.9167	2.1137	25.0556	1.1966
								24.0139	2.113	25.1574	1.1979
								24.1111	2.1124	25.2593	1.1985
								24.2083	2.1124	25.3611	1.1997
								24.3056	2.1124	25.463	1.1997
								24.4028	2.1118	25.5648	1.2003
								24.5	2.1118	25.6667	1.2016
								24.5972	2.1106	25.7685	1.2016
								24.6944	2.1087	25.8704	1.2034
								24.7917	2.1087	25.9722	1.2041
								24.8889	2.1081	26.0741	1.2047
								24.9861	2.1075	26.1759	1.2053
								25.0833	2.1075	26.2778	1.2059
								25.1806	2.1068	26.3796	1.2072
								25.2778	2.1068	26.4815	1.2072
								25.375	2.1062	26.5833	1.2084
								25.4722	2.1062	26.6852	1.209
								25.5694	2.1044	26.787	1.2096
								25.6667	2.1031	26.8889	1.2096
								25.7639	2.1031	26.9907	1.2109
								25.8611	2.1025	27.0926	1.2121
								25.9583	2.1025	27.1944	1.2121
								26.0556	2.1006	27.2963	1.2134
								26.1528	2.1006	27.3982	1.2146
								26.25	2.1013	27.5	1.2152
								26.3472	2.1006	27.6018	1.2158
								26.4444	2.1	27.7037	1.2165
								26.5417	2.0994	27.8056	1.2171
								26.6389	2.0988	27.9074	1.2177
								26.7361	2.0975	28.0093	1.2183
								26.8333	2.0969	28.1111	1.2189
								26.9306	2.0969	28.213	1.2196
								27.0278	2.0963	28.3148	1.2202
								27.125	2.0944	28.4167	1.2214
								27.2222	2.0944	28.5185	1.2214
								27.3194	2.0951	28.6204	1.2233
								27.4167	2.0932	28.7222	1.2239
								27.5139	2.0938	28.8241	1.2239
								27.6111	2.092	28.9259	1.2251
								27.7083	2.0932	29.0278	1.2251
								27.8056	2.0907	29.1296	1.2264
								27.9028	2.092	29.2315	1.227
								28	2.0901	29.3333	1.2276
								28.0972	2.0907	29.4352	1.2276
								28.1944	2.0901	29.537	1.2282
								28.2917	2.0895	29.6389	1.2295
								28.3889	2.0876	29.7407	1.2295
								28.4861	2.0882	29.8426	1.2307
								28.5833	2.0882	29.9444	1.2313
								28.6806	2.087	30.0463	1.2313
								28.7778	2.0851	30.1482	1.2332
								28.875	2.0864	30.25	1.2338
								28.9722	2.0864	30.3518	1.2338
								29.0694	2.0851	30.4537	1.2351
								29.1667	2.0833	30.5556	1.2357
								29.2639	2.0833	30.6574	1.2363
								29.3611	2.0833	30.7593	1.2369
								29.4583	2.082	30.8611	1.2369
								29.5556	2.0814	30.963	1.2375
								29.6528	2.0808	31.0648	1.2388
								29.75	2.0814	31.1667	1.2394
								29.8472	2.0808	31.2685	1.2394
								29.9444	2.0796	31.3704	1.24
								30.0417	2.0796	31.4722	1.2413
								30.1389	2.0796	31.5741	1.2419
								30.2361	2.0783	31.6759	1.2431
								30.3333	2.0783	31.7778	1.2431
								30.4306	2.0777	31.8796	1.2437
								30.5278	2.0771	31.9815	1.2444
								30.625	2.0771	32.0833	1.2456
								30.7222	2.0752	32.1852	1.2456
								30.8194	2.0765	32.287	1.2468
								30.9167	2.0746	32.3889	1.2475
								31.0139	2.074	32.4907	1.2475
								31.1111	2.0746	32.5926	1.2487
								31.2083	2.0727	32.6945	1.2487
								31.3056	2.0727	32.7963	1.2493
								31.4028	2.0734	32.8982	1.25
								31.5	2.0721	33	1.2506
								31.5972	2.0709	33.1018	1.2512
								31.6944	2.0703	33.2037	1.2512
								31.7917	2.0709	33.3056	1.2531
								31.8889	2.0709	33.4074	1.2537
								31.9861	2.0703	33.5093	1.2537
								32.0833	2.069	33.6111	1.2543
								32.1806	2.069	33.713	1.2555
								32.2778	2.0678	33.8148	1.2562
								32.375	2.0672	33.9167	1.2562
								32.4722	2.0672	34.0185	1.2568
								32.5695	2.0672	34.1204	1.2574
								32.6667	2.0653	34.2222	1.2574
								32.7639	2.0647	34.3241	1.258
								32.8611	2.0653	34.4259	1.2586
								32.9583	2.0647	34.5278	1.2593
								33.0556	2.0634	34.6296	1.2599
								33.1528	2.0634	34.7315	1.2605
								33.25	2.0634	34.8333	1.2611
								33.3472	2.0622	34.9352	1.2611
								33.4445	2.0622	35.037	1.263
								33.5417	2.061	35.1389	1.2636
								33.6389	2.0616	35.2407	1.2642
								33.7361	2.0603	35.3426	1.2648
								33.8333	2.0597	35.4445	1.2655
								33.9306	2.0603	35.5463	1.2661
								34.0278	2.0585	35.6482	1.2667
								34.125	2.0591	35.75	1.2667
								34.2222	2.0579	35.8518	1.2673
								34.3195	2.0585	35.9537	1.2679
								34.4167	2.0579	36.0556	1.2686
								34.5139	2.0566	36.1574	1.2692
								34.6111	2.0566	36.2593	1.2692
								34.7083	2.0566	36.3611	1.2698
								34.8056	2.0541	36.463	1.2704
								34.9028	2.0541	36.5648	1.271
								35	2.0548	36.6667	1.2729
								35.0972	2.0541	36.7685	1.2717
								35.1945	2.0529	36.8704	1.2735
								35.2917	2.0535	36.9722	1.2741
								35.3889	2.0529	37.0741	1.2741
								35.4861	2.051	37.1759	1.2741
								35.5833	2.051	37.2778	1.2748
								35.6806	2.0517	37.3796	1.2754
								35.7778	2.051	37.4815	1.276
								35.875	2.0498	37.5833	1.2766
								35.9722	2.0504	37.6852	1.2772
								36.0695	2.0498	37.787	1.2785
								36.1667	2.0486	37.8889	1.2785
								36.2639	2.0479	37.9907	1.2785
								36.3611	2.0492	38.0926	1.2791
								36.4583	2.0473	38.1945	1.2803
								36.5556	2.0479	38.2963	1.2803
								36.6528	2.0455	38.3982	1.2803
								36.75	2.0473	38.5	1.281
								36.8472	2.0455	38.6018	1.2816
								36.9445	2.0448	38.7037	1.2828
								37.0417	2.0442	38.8056	1.2834
								37.1389	2.0436	38.9074	1.2841
								37.2361	2.043	39.0093	1.2847
								37.3333	2.043	39.1111	1.2853
								37.4306	2.043	39.213	1.2859
								37.5278	2.0424	39.3148	1.2859
								37.625	2.0417	39.4167	1.2865
								37.7222	2.0417	39.5185	1.2865
								37.8195	2.0411	39.6204	1.2872
								37.9167	2.0405	39.7222	1.2878
								38.0139	2.0405	39.8241	1.2884
								38.1111	2.0405	39.9259	1.2896
								38.2083	2.0386	40.0278	1.2896
								38.3056	2.0393	40.1296	1.2896
								38.4028	2.038	40.2315	1.2909
								38.5	2.0386	40.3333	1.2909
								38.5972	2.038	40.4352	1.2915
								38.6945	2.0368	40.537	1.2927
								38.7917	2.0374	40.6389	1.2934
								38.8889	2.0355	40.7407	1.2934
								38.9861	2.0368	40.8426	1.2946
								39.0833	2.0343	40.9445	1.2946
								39.1806	2.0343	41.0463	1.2946
								39.2778	2.0349	41.1482	1.2952
								39.375	2.0337	41.25	1.2952
								39.4722	2.0343	41.3518	1.2958
								39.5695	2.0331	41.4537	1.2965
								39.6667	2.0324	41.5556	1.2971
								39.7639	2.0318	41.6574	1.2983
								39.8611	2.0318	41.7593	1.2983
								39.9583	2.0324	41.8611	1.2989
								40.0556	2.0312	41.963	1.2989
								40.1528	2.03	42.0648	1.2996
								40.25	2.0306	42.1667	1.2996
								40.3472	2.0306	42.2685	1.3002
								40.4445	2.0293	42.3704	1.3008
								40.5417	2.0287	42.4722	1.3014
								40.6389	2.0293	42.5741	1.3027
								40.7361	2.0287	42.6759	1.3033
								40.8333	2.0275	42.7778	1.3039
								40.9306	2.0269	42.8796	1.3039
								41.0278	2.0275	42.9815	1.3045
								41.125	2.0275	43.0833	1.3045
								41.2222	2.0256	43.1852	1.3051
								41.3195	2.0256	43.287	1.3051
								41.4167	2.0256	43.3889	1.3058
								41.5139	2.025	43.4907	1.3064
								41.6111	2.0238	43.5926	1.307
								41.7083	2.0231	43.6945	1.3076
								41.8056	2.0231	43.7963	1.3076
								41.9028	2.0225	43.8982	1.3082
								42	2.0231	44	1.3089
								42.0972	2.0225	44.1018	1.3089
								42.1945	2.0213	44.2037	1.3095
								42.2917	2.0213	44.3056	1.3101
								42.3889	2.0213	44.4074	1.3101
								42.4861	2.0213	44.5093	1.3107
								42.5833	2.0213	44.6111	1.3113
								42.6806	2.02	44.713	1.3126
								42.7778	2.0194	44.8148	1.3126
								42.875	2.0182	44.9167	1.3132
								42.9722	2.0188	45.0185	1.3132
								43.0695	2.0194	45.1204	1.3144
								43.1667	2.0176	45.2222	1.3138
								43.2639	2.0169	45.3241	1.3151
								43.3611	2.0182	45.4259	1.3151
								43.4583	2.0169	45.5278	1.3157
								43.5556	2.0157	45.6296	1.3163
								43.6528	2.0169	45.7315	1.3163
								43.75	2.0145	45.8333	1.3169
								43.8472	2.0151	45.9352	1.3175
								43.9445	2.0138	46.037	1.3175
								44.0417	2.0138	46.1389	1.3182
								44.1389	2.0138	46.2407	1.3188
								44.2361	2.0132	46.3426	1.3194
								44.3333	2.0138	46.4445	1.3194
								44.4306	2.012	46.5463	1.3194
								44.5278	2.0132	46.6482	1.32
								44.625	2.0114	46.75	1.3206
								44.7222	2.012	46.8518	1.3213
								44.8195	2.0114	46.9537	1.3213
								44.9167	2.0107	47.0556	1.3225
								45.0139	2.0101	47.1574	1.3231
								45.1111	2.0095	47.2593	1.3231
								45.2083	2.0101	47.3611	1.3237
								45.3056	2.0095	47.463	1.3244
								45.4028	2.0083	47.5648	1.325
								45.5	2.0076	47.6667	1.3256
								45.5972	2.0076	47.7685	1.3256
								45.6945	2.0083	47.8704	1.3262
								45.7917	2.007	47.9722	1.3262
								45.8889	2.0058	48.0741	1.3262
								45.9861	2.0058	48.1759	1.3268
								46.0833	2.007	48.2778	1.3275
								46.1806	2.0058	48.3796	1.3275
								46.2778	2.0052	48.4815	1.3281
								46.375	2.0045	48.5833	1.3281
								46.4722	2.0039	48.6852	1.3293
								46.5695	2.0039	48.787	1.3299
								46.6667	2.0033	48.8889	1.3299
								46.7639	2.0027	48.9907	1.3306
								46.8611	2.0021	49.0926	1.3312
								46.9583	2.0021	49.1945	1.3312
								47.0556	2.0014	49.2963	1.3324
								47.1528	2.0021	49.3982	1.3324
								47.25	2.0021	49.5	1.333
								47.3472	2.0014	49.6018	1.333
								47.4445	2.0008	49.7037	1.333
								47.5417	2.0002	49.8056	1.3337
								47.6389	1.999	49.9074	1.3349
								47.7361	1.9983	50.0093	1.3343
								47.8333	1.9983	50.1111	1.3349
								47.9306	1.9977	50.213	1.3355
								48.0278	1.9977	50.3148	1.3355
								48.125	1.9977	50.4167	1.3355
								48.2222	1.9977	50.5185	1.3368
								48.3195	1.9959	50.6204	1.3374
								48.4167	1.9952	50.7222	1.3374
								48.5139	1.9952	50.8241	1.338
								48.6111	1.9952	50.9259	1.3374
								48.7083	1.9952	51.0278	1.338
								48.8056	1.994	51.1296	1.3386
								48.9028	1.994	51.2315	1.3386
								49	1.9946	51.3333	1.3392
								49.0972	1.9928	51.4352	1.3399
								49.1945	1.9934	51.537	1.3405
								49.2917	1.9934	51.6389	1.3405
								49.3889	1.9921	51.7407	1.3405
								49.4861	1.9915	51.8426	1.3411
								49.5833	1.9921	51.9445	1.3423
								49.6806	1.9915	52.0463	1.3423
								49.7778	1.9903	52.1482	1.343
								49.875	1.9909	52.25	1.3436
								49.9722	1.9909	52.3518	1.3442
								50.0695	1.9903	52.4537	1.3436
								50.1667	1.9897	52.5556	1.3442
								50.2639	1.989	52.6574	1.3448
								50.3611	1.9884	52.7593	1.3448
								50.4583	1.9884	52.8611	1.3454
								50.5556	1.9872	52.963	1.3461
								50.6528	1.9872	53.0648	1.3461
								50.75	1.9884	53.1667	1.3467
								50.8472	1.9859	53.2685	1.3473
								50.9445	1.9853	53.3704	1.3473
								51.0417	1.9859	53.4722	1.3479
								51.1389	1.9859	53.5741	1.3485
								51.2361	1.9841	53.6759	1.3479
								51.3333	1.9853	53.7778	1.3485
								51.4306	1.9847	53.8796	1.3492
								51.5278	1.9835	53.9815	1.3498
								51.625	1.9841	54.0833	1.3504
								51.7222	1.9835	54.1852	1.3504
								51.8195	1.9822	54.287	1.351
								51.9167	1.9822	54.3889	1.351
								52.0139	1.9828	54.4907	1.351
								52.1111	1.9822	54.5926	1.3523
								52.2083	1.981	54.6945	1.3529
								52.3056	1.9816	54.7963	1.3535
								52.4028	1.981	54.8982	1.3541
								52.5	1.9804	55	1.3541
								52.5972	1.9791	55.1018	1.3541
								52.6945	1.9804	55.2037	1.3547
								52.7917	1.9797	55.3056	1.3547
								52.8889	1.9785	55.4074	1.3547
								52.9861	1.9791	55.5093	1.3547
								53.0833	1.9785	55.6111	1.3554
								53.1806	1.9773	55.713	1.356
								53.2778	1.9773	55.8148	1.356
								53.375	1.9779	55.9167	1.3566
								53.4722	1.9779	56.0185	1.3566
								53.5695	1.9754	56.1204	1.3572
								53.6667	1.9773	56.2222	1.3578
								53.7639	1.9748	56.3241	1.3585
								53.8611	1.9754	56.4259	1.3585
								53.9583	1.9748	56.5278	1.3585
								54.0556	1.9742	56.6296	1.3591
								54.1528	1.9735	56.7315	1.3597
								54.25	1.9729	56.8333	1.3597
								54.3472	1.9742	56.9352	1.3597
								54.4445	1.9729	57.037	1.3609
								54.5417	1.9723	57.1389	1.3609
								54.6389	1.9729	57.2407	1.3609
								54.7361	1.9717	57.3426	1.3609
								54.8333	1.9723	57.4445	1.3628
								54.9306	1.9711	57.5463	1.3622
								55.0278	1.9711	57.6482	1.3634
								55.125	1.9698	57.75	1.3634
								55.2222	1.9711	57.8518	1.364
								55.3195	1.9704	57.9537	1.364
								55.4167	1.9704	58.0556	1.364
								55.5139	1.9686	58.1574	1.364
								55.6111	1.9686	58.2593	1.3653
								55.7083	1.9692	58.3611	1.3659
								55.8056	1.9686	58.463	1.3653
								55.9028	1.9686	58.5648	1.3659
								56	1.968	58.6667	1.3665
								56.0972	1.968	58.7685	1.3665
								56.1945	1.968	58.8704	1.3665
								56.2917	1.9673	58.9722	1.3671
								56.3889	1.9649	59.0741	1.3671
								56.4861	1.9649	59.1759	1.3678
								56.5833	1.9655	59.2778	1.3678
								56.6806	1.9649	59.3796	1.3684
								56.7778	1.9642	59.4815	1.3684
								56.875	1.9642	59.5833	1.369
								56.9722	1.963	59.6852	1.3696
								57.0695	1.9636	59.787	1.3696
								57.1667	1.963	59.8889	1.3702
								57.2639	1.9618	59.9907	1.3702
								57.3611	1.9624	60.0926	1.3709
								57.4583	1.9624	60.1945	1.3709
								57.5556	1.9618	60.2963	1.3709
								57.6528	1.9611	60.3982	1.3709
								57.75	1.9599	60.5	1.3721
								57.8472	1.9599	60.6018	1.3727
								57.9445	1.9593	60.7037	1.3733
								58.0417	1.9593	60.8056	1.3733
								58.1389	1.9587	60.9074	1.3733
								58.2361	1.9587	61.0093	1.374
								58.3333	1.958	61.1111	1.374
								58.4306	1.9587	61.213	1.374
								58.5278	1.9593	61.3148	1.374
								58.625	1.9587	61.4167	1.3752
								58.7222	1.958	61.5185	1.3752
								58.8195	1.9574	61.6204	1.3752
								58.9167	1.9562	61.7222	1.3758
								59.0139	1.9562	61.8241	1.3758
								59.1111	1.9574	61.9259	1.3758
								59.2083	1.9574	62.0278	1.3764
								59.3056	1.9562	62.1296	1.3771
								59.4028	1.9556	62.2315	1.3771
								59.5	1.9543	62.3333	1.3777
								59.5972	1.9537	62.4352	1.3777
								59.6945	1.9543	62.537	1.3777
								59.7917	1.9549	62.6389	1.3783
								59.8889	1.9537	62.7407	1.3783
								59.9861	1.9531	62.8426	1.3789
								60.0833	1.9518	62.9445	1.3789
								60.1806	1.9525	63.0463	1.3795
								60.2778	1.9531	63.1482	1.3795
								60.375	1.9525	63.25	1.3795
								60.4722	1.9506	63.3518	1.3795
								60.5695	1.9506	63.4537	1.3802
								60.6667	1.9512	63.5556	1.3808
								60.7639	1.9506	63.6574	1.382
								60.8611	1.95	63.7593	1.382
								60.9583	1.9494	63.8611	1.3826
								61.0556	1.9494	63.963	1.3826
								61.1528	1.9494	64.0648	1.3826
								61.25	1.9494	64.1667	1.3826
								61.3472	1.9487	64.2685	1.3833
								61.4445	1.9481	64.3704	1.3833
								61.5417	1.9463	64.4722	1.3839
								61.6389	1.9475	64.5741	1.3845
								61.7361	1.9481	64.6759	1.3845
								61.8333	1.9456	64.7778	1.3851
								61.9306	1.9463	64.8796	1.3851
								62.0278	1.9463	64.9815	1.3845
								62.125	1.945	65.0833	1.3851
								62.2222	1.9444	65.1852	1.3857
								62.3195	1.9444	65.287	1.3864
								62.4167	1.9444	65.3889	1.3864
								62.5139	1.9432	65.4907	1.3864
								62.6111	1.9432	65.5926	1.3864
								62.7083	1.9438	65.6945	1.387
								62.8056	1.9438	65.7963	1.387
								62.9028	1.9419	65.8982	1.3876
								63	1.9425	66	1.3876
								63.0972	1.9419	66.1018	1.3882
								63.1945	1.9413	66.2037	1.3888
								63.2917	1.9419	66.3056	1.3888
								63.3889	1.9413	66.4074	1.3888
								63.4861	1.9407	66.5093	1.3895
								63.5833	1.9394	66.6111	1.3895
								63.6806	1.9394	66.713	1.3901
								63.7778	1.9394	66.8148	1.3901
								63.875	1.9394	66.9167	1.3907
								63.9722	1.9388	67.0185	1.3901
								64.0695	1.9388	67.1204	1.3919
								64.1667	1.9382	67.2222	1.3919
								64.2639	1.9376	67.3241	1.3919
								64.3611	1.9376	67.4259	1.3926
								64.4583	1.9363	67.5278	1.3926
								64.5556	1.9376	67.6296	1.3926
								64.6528	1.9363	67.7315	1.3932
								64.75	1.9357	67.8333	1.3938
								64.8472	1.9357	67.9352	1.3932
								64.9445	1.9351	68.037	1.3938
								65.0417	1.9351	68.1389	1.3944
								65.1389	1.9351	68.2407	1.3944
								65.2361	1.9351	68.3426	1.395
								65.3333	1.9351	68.4445	1.3944
								65.4306	1.9351	68.5463	1.395
								65.5278	1.9339	68.6482	1.3957
								65.625	1.9332	68.75	1.3957
								65.7222	1.9326	68.8518	1.3963
								65.8195	1.9326	68.9537	1.3963
								65.9167	1.932	69.0556	1.3969
								66.0139	1.9326	69.1574	1.3963
								66.1111	1.932	69.2593	1.3963
								66.2083	1.9314	69.3611	1.3969
								66.3056	1.9308	69.463	1.3975
								66.4028	1.9301	69.5648	1.3981
								66.5	1.9301	69.6667	1.3981
								66.5972	1.9308	69.7685	1.3981
								66.6945	1.9308	69.8704	1.3981
								66.7917	1.9301	69.9722	1.3988
								66.8889	1.9289	70.0741	1.3994
								66.9861	1.9301	70.1759	1.3988
								67.0833	1.9283	70.2778	1.3988
								67.1806	1.9283	70.3796	1.3994
								67.2778	1.9283	70.4815	1.3994
								67.375	1.9283	70.5833	1.4
								67.4722	1.9264	70.6852	1.4
								67.5695	1.9277	70.787	1.4
								67.6667	1.9277	70.8889	1.4019
								67.7639	1.9264	70.9907	1.4019
								67.8611	1.9264	71.0926	1.4025
								67.9583	1.9258	71.1945	1.4025
								68.0556	1.9246	71.2963	1.4031
								68.1528	1.9246	71.3982	1.4031
								68.25	1.9239	71.5	1.4031
								68.3472	1.9239	71.6018	1.4037
								68.4445	1.9239	71.7037	1.4037
								68.5417	1.9246	71.8056	1.4031
								68.6389	1.9233	71.9074	1.4031
								68.7361	1.9233	72.0093	1.4037
								68.8333	1.9227	72.1111	1.4043
								68.9306	1.9227	72.213	1.4043
								69.0278	1.9221	72.3148	1.405
								69.125	1.9215	72.4167	1.4056
								69.2222	1.9208	72.5185	1.4056
								69.3195	1.9208	72.6204	1.405
								69.4167	1.9215	72.7222	1.4062
								69.5139	1.9215	72.8241	1.4056
								69.6111	1.9202	72.9259	1.4062
								69.7083	1.9196	73.0278	1.4068
								69.8056	1.919	73.1296	1.4068
								69.9028	1.919	73.2315	1.4068
								70	1.919	73.3333	1.4074
								70.0972	1.9184	73.4352	1.4068
								70.1945	1.9184	73.537	1.4081
								70.2917	1.9177	73.6389	1.4081
								70.3889	1.9177	73.7407	1.4081
								70.4861	1.9177	73.8426	1.4087
								70.5833	1.9184	73.9445	1.4087
								70.6806	1.9177	74.0463	1.4087
								70.7778	1.9165	74.1482	1.4093
								70.875	1.9165	74.25	1.4093
								70.9722	1.9165	74.3518	1.4099
								71.0695	1.9153	74.4537	1.4093
								71.1667	1.9146	74.5556	1.4105
								71.2639	1.914	74.6574	1.4099
								71.3611	1.914	74.7593	1.4105
								71.4583	1.9134	74.8611	1.4105
								71.5556	1.9128	74.963	1.4105
								71.6528	1.9128	75.0648	1.4124
								71.75	1.9128	75.1667	1.4124
								71.8472	1.9128	75.2685	1.4118
								71.9445	1.9128	75.3704	1.4124
								72.0417	1.9122	75.4722	1.413
								72.1389	1.9109	75.5741	1.4136
								72.2361	1.9109	75.6759	1.413
								72.3333	1.9115	75.7778	1.4136
								72.4306	1.9115	75.8796	1.4136
								72.5278	1.9103	75.9815	1.4143
								72.625	1.9103	76.0833	1.4143
								72.7222	1.9103	76.1852	1.4143
								72.8195	1.9103	76.287	1.4149
								72.9167	1.9103	76.3889	1.4149
								73.0139	1.9097	76.4907	1.4155
								73.1111	1.9084	76.5926	1.4155
								73.2083	1.9084	76.6945	1.4161
								73.3056	1.9078	76.7963	1.4161
								73.4028	1.9078	76.8982	1.4161
								73.5	1.9066	77	1.4167
								73.5972	1.9078	77.1018	1.4167
								73.6945	1.9078	77.2037	1.4167
								73.7917	1.906	77.3056	1.4174
								73.8889	1.9053	77.4074	1.4174
								73.9861	1.9066	77.5093	1.4174
								74.0833	1.9053	77.6111	1.418
								74.1806	1.9047	77.713	1.418
								74.2778	1.9041	77.8148	1.4186
								74.375	1.9047	77.9167	1.4186
								74.4722	1.9047	78.0185	1.4186
								74.5695	1.9047	78.1204	1.4192
								74.6667	1.9041	78.2222	1.4192
								74.7639	1.9035	78.3241	1.4198
								74.8611	1.9029	78.4259	1.4198
								74.9583	1.9035	78.5278	1.4198
								75.0556	1.9035	78.6296	1.4205
								75.1528	1.9022	78.7315	1.4198
								75.25	1.9016	78.8333	1.4217
								75.3472	1.901	78.9352	1.4205
								75.4445	1.901	79.037	1.4223
								75.5417	1.9004	79.1389	1.4217
								75.6389	1.9004	79.2407	1.4223
								75.7361	1.9004	79.3426	1.4223
								75.8333	1.9004	79.4445	1.4229
								75.9306	1.9004	79.5463	1.4229
								76.0278	1.9004	79.6482	1.4229
								76.125	1.9004	79.75	1.4229
								76.2222	1.8998	79.8518	1.4236
								76.3195	1.8991	79.9537	1.4242
								76.4167	1.8979	80.0556	1.4236
								76.5139	1.8979	80.1574	1.4242
								76.6111	1.8979	80.2593	1.4248
								76.7083	1.8991	80.3611	1.4248
								76.8056	1.8985	80.463	1.4242
								76.9028	1.8967	80.5648	1.4254
								77	1.896	80.6667	1.4254
								77.0972	1.8967	80.7685	1.4248
								77.1945	1.8967	80.8704	1.4254
								77.2917	1.8967	80.9722	1.4254
								77.3889	1.8954	81.0741	1.426
								77.4861	1.8948	81.1759	1.426
								77.5833	1.8948	81.2778	1.426
								77.6806	1.8954	81.3796	1.4267
								77.7778	1.8948	81.4815	1.4273
								77.875	1.8942	81.5833	1.4279
								77.9722	1.8948	81.6852	1.4279
								78.0695	1.8942	81.787	1.4279
								78.1667	1.8936	81.8889	1.4279
								78.2639	1.8929	81.9907	1.4285
								78.3611	1.8923	82.0926	1.4285
								78.4583	1.8923	82.1945	1.4291
								78.5556	1.8923	82.2963	1.4291
								78.6528	1.8923	82.3982	1.4291
								78.75	1.8929	82.5	1.4291
								78.8472	1.8923	82.6018	1.4298
								78.9445	1.8917	82.7037	1.4298
								79.0417	1.8917	82.8056	1.4298
								79.1389	1.8911	82.9074	1.4298
								79.2361	1.8911	83.0093	1.4298
								79.3333	1.8911	83.1111	1.4298
								79.4306	1.8905	83.213	1.4304
								79.5278	1.8892	83.3148	1.4304
								79.625	1.8892	83.4167	1.4304
								79.7222	1.8886	83.5185	1.4316
								79.8195	1.8892	83.6204	1.4316
								79.9167	1.8892	83.7222	1.4322
								80.0139	1.8886	83.8241	1.4322
								80.1111	1.8886	83.9259	1.4322
								80.2083	1.8867	84.0278	1.4329
								80.3056	1.8867	84.1296	1.4335
								80.4028	1.888	84.2315	1.4335
								80.5	1.8867	84.3333	1.4329
								80.5972	1.8855	84.4352	1.4341
								80.6945	1.8855	84.537	1.4341
								80.7917	1.8861	84.6389	1.4335
								80.8889	1.8861	84.7407	1.4347
								80.9861	1.8849	84.8426	1.4341
								81.0833	1.8849	84.9445	1.4341
								81.1806	1.8855	85.0463	1.4347
								81.2778	1.8855	85.1482	1.4347
								81.375	1.8849	85.25	1.4347
								81.4722	1.8849	85.3518	1.4353
								81.5695	1.8843	85.4537	1.4353
								81.6667	1.8843	85.5556	1.436
								81.7639	1.8836	85.6574	1.4366
								81.8611	1.8836	85.7593	1.4366
								81.9583	1.8824	85.8611	1.436
								82.0556	1.8818	85.963	1.4372
								82.1528	1.8812	86.0648	1.4366
								82.25	1.8812	86.1667	1.4366
								82.3472	1.8818	86.2685	1.4372
								82.4445	1.8805	86.3704	1.4372
								82.5417	1.8812	86.4722	1.4378
								82.6389	1.8805	86.5741	1.4372
								82.7361	1.8799	86.6759	1.4384
								82.8333	1.8805	86.7778	1.4378
								82.9306	1.8805	86.8796	1.4378
								83.0278	1.8799	86.9815	1.4391
								83.125	1.8787	87.0833	1.4384
								83.2222	1.8781	87.1852	1.4391
								83.3195	1.8787	87.287	1.4391
								83.4167	1.8793	87.3889	1.4397
								83.5139	1.8768	87.4907	1.4391
								83.6111	1.8768	87.5926	1.4403
								83.7083	1.8781	87.6945	1.4397
								83.8056	1.8768	87.7963	1.4397
								83.9028	1.8756	87.8982	1.4403
								84	1.875	88	1.4403
								84.0972	1.8762	88.1018	1.4415
								84.1945	1.8762	88.2037	1.4415
								84.2917	1.8756	88.3056	1.4415
								84.3889	1.8737	88.4074	1.4422
								84.4861	1.875	88.5093	1.4415
								84.5833	1.8731	88.6111	1.4422
								84.6806	1.8743	88.713	1.4428
								84.7778	1.8737	88.8148	1.4428
								84.875	1.8731	88.9167	1.4428
								84.9722	1.8737	89.0185	1.4434
								85.0695	1.8718	89.1204	1.4434
								85.1667	1.8725	89.2222	1.4428
								85.2639	1.8712	89.3241	1.444
								85.3611	1.8725	89.4259	1.4434
								85.4583	1.8712	89.5278	1.444
								85.5556	1.8706	89.6296	1.444
								85.6528	1.8706	89.7315	1.4446
								85.75	1.8712	89.8333	1.4453
								85.8472	1.8712	89.9352	1.4446
								85.9445	1.87	90.037	1.4446
								86.0417	1.8694	90.1389	1.4453
								86.1389	1.87	90.2407	1.4453
								86.2361	1.8687	90.3426	1.4459
								86.3333	1.8687	90.4445	1.4459
								86.4306	1.8687	90.5463	1.4459
								86.5278	1.8669	90.6482	1.4459
								86.625	1.8681	90.75	1.4465
								86.7222	1.8681	90.8518	1.4471
								86.8195	1.8663	90.9537	1.4471
								86.9167	1.8656	91.0556	1.4465
								87.0139	1.8663	91.1574	1.4471
								87.1111	1.8663	91.2593	1.4477
								87.2083	1.8656	91.3611	1.4471
								87.3056	1.865	91.463	1.4471
								87.4028	1.8644	91.5648	1.4477
								87.5	1.8638	91.6667	1.4484
								87.5972	1.8638	91.7685	1.4477
								87.6945	1.8638	91.8704	1.449
								87.7917	1.8632	91.9722	1.449
								87.8889	1.8625	92.0741	1.4484
								87.9861	1.8625	92.1759	1.449
								88.0833	1.8625	92.2778	1.4496
								88.1806	1.8619	92.3796	1.449
								88.2778	1.8613	92.4815	1.4496
								88.375	1.8613	92.5833	1.4496
								88.4722	1.8613	92.6852	1.4502
								88.5695	1.8613	92.787	1.4496
								88.6667	1.8619	92.8889	1.4515
								88.7639	1.8607	92.9907	1.4515
								88.8611	1.8601	93.0926	1.4502
								88.9583	1.8594	93.1945	1.4502
								89.0556	1.8601	93.2963	1.4521
								89.1528	1.8601	93.3982	1.4521
								89.25	1.8601	93.5	1.4515
								89.3472	1.8594	93.6018	1.4521
								89.4445	1.8582	93.7037	1.4527
								89.5417	1.8582	93.8056	1.4527
								89.6389	1.8588	93.9074	1.4521
								89.7361	1.8563	94.0093	1.4527
								89.8333	1.8582	94.1111	1.4527
								89.9306	1.8563	94.213	1.4533
								90.0278	1.8557	94.3148	1.4533
								90.125	1.8563	94.4167	1.4533
								90.2222	1.8563	94.5185	1.4533
								90.3195	1.8551	94.6204	1.4533
								90.4167	1.8557	94.7222	1.4539
								90.5139	1.8545	94.8241	1.4546
								90.6111	1.8551	94.9259	1.4552
								90.7083	1.8545	95.0278	1.4546
								90.8056	1.8545	95.1296	1.4546
								90.9028	1.8532	95.2315	1.4552
								91	1.8539	95.3333	1.4558
								91.0972	1.8526	95.4352	1.4558
								91.1945	1.8532	95.537	1.4558
								91.2917	1.8526	95.6389	1.4558
								91.3889	1.852	95.7407	1.4558
								91.4861	1.8526	95.8426	1.4558
								91.5833	1.8508	95.9445	1.4564
								91.6806	1.852	96.0463	1.457
								91.7778	1.8501	96.1482	1.4564
								91.875	1.8514	96.25	1.4564
								91.9722	1.8501	96.3518	1.4577
								92.0695	1.8508	96.4537	1.4577
								92.1667	1.8495	96.5556	1.457
								92.2639	1.8501	96.6574	1.457
								92.3611	1.8489	96.7593	1.457
								92.4583	1.8495	96.8611	1.4577
								92.5556	1.8495	96.963	1.4583
								92.6528	1.8489	97.0648	1.4583
								92.75	1.8483	97.1667	1.4583
								92.8472	1.847	97.2685	1.4589
								92.9445	1.8483	97.3704	1.4589
								93.0417	1.847	97.4722	1.4589
								93.1389	1.8458	97.5741	1.4595
								93.2361	1.847	97.6759	1.4595
								93.3333	1.8458	97.7778	1.4595
								93.4306	1.8458	97.8796	1.4595
								93.5278	1.8464	97.9815	1.4595
								93.625	1.8458	98.0833	1.4595
								93.7222	1.8452	98.1852	1.4601
								93.8195	1.8439	98.287	1.4614
								93.9167	1.8439	98.3889	1.4601
								94.0139	1.8446	98.4907	1.4601
								94.1111	1.8433	98.5926	1.462
								94.2083	1.8439	98.6945	1.4614
								94.3056	1.8433	98.7963	1.462
								94.4028	1.8427	98.8982	1.462
								94.5	1.8433	99	1.462
								94.5972	1.8421	99.1018	1.4626
								94.6945	1.8427	99.2037	1.4626
								94.7917	1.8427	99.3056	1.4626
								94.8889	1.8415	99.4074	1.4632
								94.9861	1.8408	99.5093	1.4626
								95.0833	1.8408	99.6111	1.4632
								95.1806	1.8408	99.713	1.4639
								95.2778	1.8415	99.8148	1.4632
								95.375	1.8402	99.9167	1.4632
								95.4722	1.8396	100.019	1.4639
								95.5695	1.8402	100.12	1.4639
								95.6667	1.8396	100.222	1.4639
								95.7639	1.8396	100.324	1.4645
								95.8611	1.8396	100.426	1.4639
								95.9583	1.8396	100.528	1.4645
								96.0556	1.839	100.63	1.4645
								96.1528	1.839	100.731	1.4651
								96.25	1.8371	100.833	1.4651
								96.3472	1.8365	100.935	1.4651
								96.4445	1.8371	101.037	1.4651
								96.5417	1.8365	101.139	1.4657
								96.6389	1.8353	101.241	1.4663
								96.7361	1.8359	101.343	1.4663
								96.8333	1.8359	101.444	1.4663
								96.9306	1.8359	101.546	1.4657
								97.0278	1.8359	101.648	1.4657
								97.125	1.8353	101.75	1.4663
								97.2222	1.8353	101.852	1.4663
								97.3195	1.8346	101.954	1.467
								97.4167	1.8353	102.056	1.467
								97.5139	1.834	102.157	1.467
								97.6111	1.8334	102.259	1.4676
								97.7083	1.8328	102.361	1.4676
								97.8056	1.8334	102.463	1.467
								97.9028	1.8334	102.565	1.4676
								98	1.8322	102.667	1.4682
								98.0972	1.8328	102.769	1.4682
								98.1945	1.8328	102.87	1.4676
								98.2917	1.8315	102.972	1.4688
								98.3889	1.8315	103.074	1.4682
								98.4861	1.8322	103.176	1.4682
								98.5833	1.8309	103.278	1.4682
								98.6806	1.8303	103.38	1.4688
								98.7778	1.8315	103.481	1.4688
								98.875	1.8297	103.583	1.4688
								98.9722	1.8309	103.685	1.4688
								99.0695	1.8291	103.787	1.4701
								99.1667	1.8303	103.889	1.4701
								99.2639	1.8284	103.991	1.4694
								99.3611	1.8297	104.093	1.4713
								99.4583	1.8284	104.194	1.4701
								99.5556	1.8291	104.296	1.4701
								99.6528	1.8284	104.398	1.4713
								99.75	1.8266	104.5	1.4713
								99.8472	1.8284	104.602	1.4719
								99.9445	1.8272	104.704	1.4713
								100.042	1.826	104.806	1.4719
								100.139	1.8272	104.907	1.4719
								100.236	1.8253	105.009	1.4719
								100.333	1.826	105.111	1.4725
								100.431	1.826	105.213	1.4719
								100.528	1.826	105.315	1.4725
								100.625	1.8247	105.417	1.4732
								100.722	1.8253	105.519	1.4725
								100.819	1.8253	105.62	1.4732
								100.917	1.8235	105.722	1.4732
								101.014	1.8241	105.824	1.4732
								101.111	1.8247	105.926	1.4738
								101.208	1.8241	106.028	1.4732
								101.306	1.8235	106.13	1.4744
								101.403	1.8235	106.231	1.4738
								101.5	1.8235	106.333	1.4744
								101.597	1.8235	106.435	1.4738
								101.694	1.8229	106.537	1.4744
								101.792	1.8222	106.639	1.4744
								101.889	1.821	106.741	1.4744
								101.986	1.821	106.843	1.475
								102.083	1.821	106.944	1.4744
								102.181	1.8222	107.046	1.475
								102.278	1.821	107.148	1.4756
								102.375	1.8204	107.25	1.4756
								102.472	1.8198	107.352	1.475
								102.569	1.8198	107.454	1.4763
								102.667	1.8191	107.556	1.4756
								102.764	1.8198	107.657	1.4756
								102.861	1.8198	107.759	1.4756
								102.958	1.8198	107.861	1.4763
								103.056	1.8185	107.963	1.4769
								103.153	1.8173	108.065	1.4769
								103.25	1.8191	108.167	1.4769
								103.347	1.8173	108.269	1.4769
								103.444	1.8185	108.37	1.4769
								103.542	1.8167	108.472	1.4775
								103.639	1.8173	108.574	1.4781
								103.736	1.816	108.676	1.4781
								103.833	1.8167	108.778	1.4775
								103.931	1.8154	108.88	1.4775
								104.028	1.8154	108.981	1.4775
								104.125	1.816	109.083	1.4781
								104.222	1.8148	109.185	1.4787
								104.319	1.8148	109.287	1.4787
								104.417	1.8154	109.389	1.4787
								104.514	1.8148	109.491	1.4781
								104.611	1.8142	109.593	1.4794
								104.708	1.8129	109.694	1.4787
								104.806	1.8136	109.796	1.4794
								104.903	1.8142	109.898	1.48
								105	1.8123	110	1.4794
								105.097	1.8129	110.102	1.48
								105.194	1.8117	110.204	1.4794
								105.292	1.8123	110.306	1.4812
								105.389	1.8123	110.407	1.48
								105.486	1.8117	110.509	1.48
								105.583	1.8111	110.611	1.4812
								105.681	1.8105	110.713	1.48
								105.778	1.8105	110.815	1.4818
								105.875	1.8105	110.917	1.4812
								105.972	1.8098	111.019	1.4818
								106.069	1.8092	111.12	1.4812
								106.167	1.8092	111.222	1.4825
								106.264	1.8092	111.324	1.4818
								106.361	1.8098	111.426	1.4818
								106.458	1.8086	111.528	1.4831
								106.556	1.8092	111.63	1.4825
								106.653	1.8086	111.731	1.4825
								106.75	1.8067	111.833	1.4831
								106.847	1.8086	111.935	1.4825
								106.944	1.8074	112.037	1.4837
								107.042	1.8061	112.139	1.4831
								107.139	1.8061	112.241	1.4837
								107.236	1.8067	112.343	1.4831
								107.333	1.8061	112.444	1.4837
								107.431	1.8067	112.546	1.4837
								107.528	1.8049	112.648	1.4843
								107.625	1.8055	112.75	1.4843
								107.722	1.8055	112.852	1.4843
								107.819	1.8043	112.954	1.4843
								107.917	1.8043	113.056	1.4849
								108.014	1.8049	113.157	1.4843
								108.111	1.8043	113.259	1.4856
								108.208	1.803	113.361	1.4849
								108.306	1.803	113.463	1.4856
								108.403	1.8036	113.565	1.4849
								108.5	1.8036	113.667	1.4862
								108.597	1.8018	113.769	1.4856
								108.694	1.8018	113.87	1.4856
								108.792	1.8018	113.972	1.4856
								108.889	1.8024	114.074	1.4862
								108.986	1.8024	114.176	1.4868
								109.083	1.8012	114.278	1.4868
								109.181	1.8005	114.38	1.4868
								109.278	1.8005	114.481	1.4862
								109.375	1.8005	114.583	1.4868
								109.472	1.8012	114.685	1.4868
								109.569	1.8005	114.787	1.4868
								109.667	1.7993	114.889	1.4874
								109.764	1.7993	114.991	1.488
								109.861	1.7999	115.093	1.488
								109.958	1.7999	115.194	1.4874
								110.056	1.7993	115.296	1.488
								110.153	1.7974	115.398	1.4887
								110.25	1.7974	115.5	1.4887
								110.347	1.7987	115.602	1.4887
								110.444	1.7987	115.704	1.4887
								110.542	1.7987	115.806	1.4887
								110.639	1.7968	115.907	1.4893
								110.736	1.7962	116.009	1.4893
								110.833	1.7968	116.111	1.4893
								110.931	1.7956	116.213	1.4893
								111.028	1.7962	116.315	1.4893
								111.125	1.795	116.417	1.4893
								111.222	1.7956	116.519	1.4899
								111.319	1.795	116.62	1.4899
								111.417	1.7943	116.722	1.4893
								111.514	1.7956	116.824	1.4911
								111.611	1.7937	116.926	1.4911
								111.708	1.7943	117.028	1.4899
								111.806	1.7943	117.13	1.4911
								111.903	1.7931	117.231	1.4918
								112	1.7943	117.333	1.4911
								112.097	1.7937	117.435	1.4911
								112.194	1.7931	117.537	1.4918
								112.292	1.7937	117.639	1.4918
								112.389	1.7931	117.741	1.4918
								112.486	1.7925	117.843	1.4918
								112.583	1.7912	117.944	1.4924
								112.681	1.7919	118.046	1.4924
								112.778	1.7919	118.148	1.4924
								112.875	1.7906	118.25	1.4924
								112.972	1.79	118.352	1.493
								113.069	1.7906	118.454	1.4924
								113.167	1.7912	118.556	1.493
								113.264	1.7906	118.657	1.493
								113.361	1.79	118.759	1.493
								113.458	1.7888	118.861	1.4936
								113.556	1.7888	118.963	1.493
								113.653	1.7888	119.065	1.493
								113.75	1.7894	119.167	1.4936
								113.847	1.7894	119.269	1.4936
								113.944	1.7869	119.37	1.4936
								114.042	1.7875	119.472	1.4942
								114.139	1.7888	119.574	1.4942
								114.236	1.7875	119.676	1.4936
								114.333	1.7875	119.778	1.4949
								114.431	1.7869	119.88	1.4942
								114.528	1.7863	119.981	1.4949
								114.625	1.7857	120.083	1.4949
								114.722	1.7857	120.185	1.4949
								114.819	1.7857	120.287	1.4949
								114.917	1.785	120.389	1.4955
								115.014	1.7857	120.491	1.4949
								115.111	1.7857	120.593	1.4955
								115.208	1.785	120.694	1.4961
								115.306	1.785	120.796	1.4955
								115.403	1.7844	120.898	1.4955
								115.5	1.7844	121	1.4961
								115.597	1.7844	121.102	1.4961
								115.694	1.7832	121.204	1.4967
								115.792	1.7826	121.306	1.4961
								115.889	1.7819	121.407	1.4967
								115.986	1.7819	121.509	1.4967
								116.083	1.7819	121.611	1.4967
								116.181	1.7819	121.713	1.4967
								116.278	1.7826	121.815	1.4973
								116.375	1.7819	121.917	1.4973
								116.472	1.7807	122.019	1.4967
								116.569	1.7819	122.12	1.4973
								116.667	1.7813	122.222	1.498
								116.764	1.7801	122.324	1.4973
								116.861	1.7801	122.426	1.498
								116.958	1.7795	122.528	1.4986
								117.056	1.7807	122.63	1.498
								117.153	1.7807	122.731	1.498
								117.25	1.7801	122.833	1.4986
								117.347	1.7788	122.935	1.4992
								117.444	1.7788	123.037	1.4986
								117.542	1.7795	123.139	1.4986
								117.639	1.7776	123.241	1.4992
								117.736	1.7795	123.343	1.4986
								117.833	1.777	123.444	1.4992
								117.931	1.7776	123.546	1.4992
								118.028	1.7776	123.648	1.4992
								118.125	1.7764	123.75	1.4998
								118.222	1.777	123.852	1.4992
								118.319	1.7757	123.954	1.4998
								118.417	1.7764	124.056	1.5011
								118.514	1.777	124.157	1.4998
								118.611	1.7757	124.259	1.5011
								118.708	1.7751	124.361	1.5011
								118.806	1.7751	124.463	1.5017
								118.903	1.7751	124.565	1.5017
								119	1.7745	124.667	1.5011
								119.097	1.7745	124.769	1.5011
								119.194	1.7745	124.87	1.5017
								119.292	1.7751	124.972	1.5023
								119.389	1.7745	125.074	1.5023
								119.486	1.7733	125.176	1.5023
								119.583	1.7726	125.278	1.5017
								119.681	1.7726	125.38	1.5017
								119.778	1.7733	125.481	1.5023
								119.875	1.7733	125.583	1.5023
								119.972	1.7733	125.685	1.5029
								120.069	1.7733	125.787	1.5029
								120.167	1.7733	125.889	1.5029
								120.264	1.7726	125.991	1.5029
								120.361	1.7726	126.093	1.5035
								120.458	1.772	126.194	1.5035
								120.556	1.7708	126.296	1.5035
								120.653	1.7708	126.398	1.5042
								120.75	1.7708	126.5	1.5042
								120.847	1.7714	126.602	1.5035
								120.944	1.7702	126.704	1.5035
								121.042	1.7708	126.806	1.5035
								121.139	1.7702	126.907	1.5042
								121.236	1.7702	127.009	1.5048
								121.333	1.7689	127.111	1.5042
								121.431	1.7689	127.213	1.5048
								121.528	1.7695	127.315	1.5054
								121.625	1.7695	127.417	1.5048
								121.722	1.7677	127.519	1.5048
								121.819	1.7677	127.62	1.5048
								121.917	1.7689	127.722	1.5054
								122.014	1.7664	127.824	1.5054
								122.111	1.7677	127.926	1.5054
								122.208	1.7671	128.028	1.506
								122.306	1.7664	128.13	1.5054
								122.403	1.7671	128.231	1.506
								122.5	1.7658	128.333	1.506
								122.597	1.7664	128.435	1.506
								122.694	1.7664	128.537	1.5066
								122.792	1.7658	128.639	1.506
								122.889	1.7652	128.741	1.506
								122.986	1.7664	128.843	1.5073
								123.083	1.7646	128.944	1.5066
								123.181	1.7652	129.046	1.5066
								123.278	1.7646	129.148	1.5073
								123.375	1.7646	129.25	1.5066
								123.472	1.764	129.352	1.5073
								123.569	1.764	129.454	1.5073
								123.667	1.7646	129.556	1.5073
								123.764	1.764	129.657	1.5073
								123.861	1.7627	129.759	1.5073
								123.958	1.7627	129.861	1.5079
								124.056	1.7633	129.963	1.5079
								124.153	1.7633	130.065	1.5079
								124.25	1.7627	130.167	1.5085
								124.347	1.7621	130.269	1.5085
								124.444	1.7615	130.37	1.5079
								124.542	1.7615	130.472	1.5091
								124.639	1.7615	130.574	1.5085
								124.736	1.7615	130.676	1.5085
								124.833	1.7615	130.778	1.5091
								124.931	1.7615	130.88	1.5085
								125.028	1.7596	130.981	1.5097
								125.125	1.7602	131.083	1.5091
								125.222	1.7602	131.185	1.5097
								125.319	1.7602	131.287	1.5097
								125.417	1.7596	131.389	1.5097
								125.514	1.759	131.491	1.5097
								125.611	1.7578	131.593	1.5097
								125.708	1.7578	131.694	1.5097
								125.806	1.759	131.796	1.5097
								125.903	1.759	131.898	1.5097
								126	1.7578	132	1.511
								126.097	1.7565	132.102	1.511
								126.194	1.7571	132.204	1.5116
								126.292	1.7559	132.306	1.5116
								126.389	1.7571	132.407	1.5116
								126.486	1.7559	132.509	1.5116
								126.583	1.7565	132.611	1.5122
								126.681	1.7553	132.713	1.5116
								126.778	1.7559	132.815	1.5116
								126.875	1.7547	132.917	1.5128
								126.972	1.7553	133.019	1.5122
								127.069	1.7547	133.12	1.5122
								127.167	1.7547	133.222	1.5128
								127.264	1.7534	133.324	1.5122
								127.361	1.7547	133.426	1.5135
								127.458	1.7534	133.528	1.5135
								127.556	1.7528	133.63	1.5128
								127.653	1.7534	133.731	1.5128
								127.75	1.7534	133.833	1.5135
								127.847	1.7522	133.935	1.5141
								127.944	1.7534	134.037	1.5135
								128.042	1.7528	134.139	1.5135
								128.139	1.7516	134.241	1.5135
								128.236	1.7522	134.343	1.5141
								128.333	1.7522	134.444	1.5135
								128.431	1.7516	134.546	1.5141
								128.528	1.7509	134.648	1.5141
								128.625	1.7503	134.75	1.5141
								128.722	1.7497	134.852	1.5141
								128.819	1.7497	134.954	1.5147
								128.917	1.7503	135.056	1.5147
								129.014	1.7509	135.157	1.5147
								129.111	1.7503	135.259	1.5147
								129.209	1.7503	135.361	1.5153
								129.306	1.7497	135.463	1.5153
								129.404	1.7491	135.565	1.5159
								129.501	1.7478	135.667	1.5153
								129.598	1.7491	135.769	1.5153
								129.695	1.7491	135.87	1.5153
								129.793	1.7491	135.972	1.5153
								129.89	1.7472	136.074	1.5153
								129.987	1.7466	136.176	1.5159
								130.084	1.7466	136.278	1.5159
								130.181	1.7472	136.38	1.5159
								130.279	1.7472	136.481	1.5166
								130.376	1.7466	136.583	1.5166
								130.473	1.7466	136.685	1.5172
								130.57	1.746	136.787	1.5172
								130.668	1.7454	136.889	1.5166
								130.765	1.7447	136.991	1.5172
								130.862	1.7441	137.093	1.5178
								130.959	1.7447	137.194	1.5172
								131.056	1.7447	137.296	1.5172
								131.154	1.7447	137.398	1.5172
								131.251	1.7447	137.5	1.5178
								131.348	1.7447	137.602	1.5178
								131.445	1.7441	137.704	1.5178
								131.543	1.7441	137.806	1.5178
								131.64	1.7435	137.907	1.5184
								131.737	1.7423	138.009	1.5184
								131.834	1.7423	138.111	1.5178
								131.931	1.7423	138.213	1.5178
								132.029	1.7429	138.315	1.5184
								132.126	1.7423	138.417	1.519
								132.223	1.7429	138.519	1.519
								132.32	1.7423	138.62	1.519
								132.418	1.741	138.722	1.5184
								132.515	1.7404	138.824	1.519
								132.612	1.7404	138.926	1.5197
								132.709	1.741	139.028	1.5197
								132.806	1.741	139.13	1.519
								132.904	1.7398	139.231	1.519
								133.001	1.7398	139.333	1.5197
								133.098	1.7404	139.435	1.5197
								133.195	1.7392	139.537	1.5197
								133.293	1.7398	139.639	1.5197
								133.39	1.7379	139.741	1.5209
								133.487	1.7392	139.843	1.5209
								133.584	1.7379	139.944	1.5209
								133.681	1.7379	140.046	1.5209
								133.779	1.7373	140.148	1.5215
								133.876	1.7373	140.25	1.5209
								133.973	1.7379	140.352	1.5209
								134.07	1.7367	140.454	1.5215
								134.168	1.7367	140.556	1.5221
								134.265	1.7373	140.657	1.5215
								134.362	1.7367	140.759	1.5215
								134.459	1.7354	140.861	1.5221
								134.556	1.7367	140.963	1.5228
								134.654	1.7354	141.065	1.5221
								134.751	1.7361	141.167	1.5221
								134.848	1.7348	141.269	1.5221
								134.945	1.7354	141.37	1.5221
								135.043	1.7348	141.472	1.5228
								135.14	1.7342	141.574	1.5228
								135.237	1.7348	141.676	1.5221
								135.334	1.7336	141.778	1.5228
								135.431	1.7348	141.88	1.5228
								135.529	1.733	141.981	1.5234
								135.626	1.7342	142.083	1.5234
								135.723	1.7336	142.185	1.5228
								135.82	1.733	142.287	1.5234
								135.918	1.733	142.389	1.524
								136.015	1.733	142.491	1.524
								136.112	1.7317	142.593	1.5234
								136.209	1.733	142.694	1.524
								136.306	1.7317	142.796	1.524
								136.404	1.7317	142.898	1.524
								136.501	1.7317	143	1.5246
								136.598	1.7317	143.102	1.524
								136.695	1.7311	143.204	1.5246
								136.793	1.7305	143.306	1.5246
								136.89	1.7299	143.407	1.524
								136.987	1.7299	143.509	1.5252
								137.084	1.7299	143.611	1.5246
								137.181	1.7292	143.713	1.5252
								137.279	1.7292	143.815	1.5246
								137.376	1.728	143.917	1.5246
								137.473	1.7299	144.019	1.5252
								137.57	1.7292	144.12	1.5252
								137.668	1.728	144.222	1.5252
								137.765	1.7292	144.324	1.5259
								137.862	1.7274	144.426	1.5259
								137.959	1.7274	144.528	1.5252
								138.056	1.728	144.63	1.5259
								138.154	1.7274	144.731	1.5259
								138.251	1.7268	144.833	1.5259
								138.348	1.7261	144.935	1.5259
								138.445	1.7261	145.037	1.5259
								138.543	1.7255	145.139	1.5259
								138.64	1.7261	145.241	1.5265
								138.737	1.7261	145.343	1.5271
								138.834	1.7261	145.444	1.5271
								138.931	1.7261	145.546	1.5271
								139.029	1.7255	145.648	1.5271
								139.126	1.7255	145.75	1.5271
								139.223	1.7249	145.852	1.5277
								139.32	1.7243	145.954	1.5277
								139.418	1.7243	146.056	1.5277
								139.515	1.7237	146.157	1.5277
								139.612	1.7237	146.259	1.5277
								139.709	1.7237	146.361	1.5277
								139.806	1.7243	146.463	1.5277
								139.904	1.7237	146.565	1.5283
								140.001	1.7237	146.667	1.5283
								140.098	1.723	146.769	1.5277
								140.195	1.7218	146.87	1.5283
								140.293	1.7218	146.972	1.5283
								140.39	1.7218	147.074	1.5283
								140.487	1.7224	147.176	1.5283
								140.584	1.7218	147.278	1.5283
								140.681	1.7206	147.38	1.5283
								140.779	1.7218	147.481	1.529
								140.876	1.7206	147.583	1.5296
								140.973	1.7218	147.685	1.5296
								141.07	1.7199	147.787	1.5296
								141.168	1.7212	147.889	1.5296
								141.265	1.7199	147.991	1.5296
								141.362	1.7199	148.093	1.5296
								141.459	1.7199	148.194	1.529
								141.556	1.7193	148.296	1.5296
								141.654	1.7193	148.398	1.5308
								141.751	1.7199	148.5	1.5296
								141.848	1.7175	148.602	1.5296
								141.945	1.7193	148.704	1.5308
								142.043	1.7181	148.806	1.5308
								142.14	1.7175	148.907	1.5314
								142.237	1.7168	149.009	1.5308
								142.334	1.7168	149.111	1.5308
								142.431	1.7162	149.213	1.5308
								142.529	1.7175	149.315	1.5314
								142.626	1.7162	149.417	1.5314
								142.723	1.7162	149.519	1.5314
								142.82	1.7175	149.62	1.5314
								142.918	1.7162	149.722	1.5321
								143.015	1.715	149.824	1.5314
								143.112	1.7162	149.926	1.5314
								143.209	1.7156	150.028	1.5321
								143.306	1.7144	150.13	1.5321
								143.404	1.7156	150.231	1.5327
								143.501	1.7144	150.333	1.5321
								143.598	1.715	150.435	1.5321
								143.695	1.7144	150.537	1.5327
								143.793	1.7131	150.639	1.5321
								143.89	1.7137	150.741	1.5327
								143.987	1.7131	150.843	1.5333
								144.084	1.7125	150.944	1.5327
								144.181	1.7125	151.046	1.5333
								144.279	1.7131	151.148	1.5333
								144.376	1.7131	151.25	1.5333
								144.473	1.7119	151.352	1.5333
								144.57	1.7131	151.454	1.5339
								144.668	1.7119	151.556	1.5339
								144.765	1.7113	151.657	1.5339
								144.862	1.7125	151.759	1.5333
								144.959	1.7119	151.861	1.5339
								145.056	1.7106	151.963	1.5345
								145.154	1.7113	152.065	1.5339
								145.251	1.7113	152.167	1.5345
								145.348	1.71	152.269	1.5345
								145.445	1.7113	152.37	1.5339
								145.543	1.71	152.472	1.5345
								145.64	1.7094	152.574	1.5352
								145.737	1.7106	152.676	1.5352
								145.834	1.7082	152.778	1.5345
								145.931	1.7094	152.88	1.5358
								146.029	1.7094	152.981	1.5345
								146.126	1.7075	153.083	1.5358
								146.223	1.7082	153.185	1.5352
								146.32	1.7075	153.287	1.5358
								146.418	1.7075	153.389	1.5352
								146.515	1.7075	153.491	1.5358
								146.612	1.7069	153.593	1.5358
								146.709	1.7069	153.694	1.5358
								146.806	1.7063	153.796	1.5358
								146.904	1.7069	153.898	1.5364
								147.001	1.7051	154	1.5358
								147.098	1.7063	154.102	1.5364
								147.195	1.7051	154.204	1.5364
								147.293	1.7057	154.306	1.5364
								147.39	1.7057	154.407	1.5364
								147.487	1.7044	154.509	1.5364
								147.584	1.7038	154.611	1.5364
								147.681	1.7051	154.713	1.537
								147.779	1.7051	154.815	1.537
								147.876	1.7038	154.917	1.537
								147.973	1.7032	155.019	1.5376
								148.07	1.7038	155.12	1.5376
								148.168	1.7038	155.222	1.537
								148.265	1.7026	155.324	1.537
								148.362	1.7026	155.426	1.5376
								148.459	1.7026	155.528	1.5383
								148.556	1.7032	155.63	1.5383
								148.654	1.702	155.731	1.5383
								148.751	1.702	155.833	1.5383
								148.848	1.702	155.935	1.5376
								148.945	1.7007	156.037	1.5383
								149.043	1.702	156.139	1.5383
								149.14	1.7007	156.241	1.5389
								149.237	1.7007	156.343	1.5383
								149.334	1.7013	156.444	1.5389
								149.431	1.7001	156.546	1.5389
								149.529	1.7007	156.648	1.5389
								149.626	1.6995	156.75	1.5395
								149.723	1.6995	156.852	1.5389
								149.82	1.7001	156.954	1.5389
								149.918	1.6995	157.056	1.5395
								150.015	1.6976	157.157	1.5395
								150.112	1.6982	157.259	1.5407
								150.209	1.6982	157.361	1.5407
								150.306	1.697	157.463	1.5407
								150.404	1.6982	157.565	1.5407
								150.501	1.6976	157.667	1.5407
								150.598	1.6964	157.769	1.5395
								150.695	1.6976	157.87	1.5414
								150.793	1.6964	157.972	1.5407
								150.89	1.6958	158.074	1.5414
								150.987	1.6964	158.176	1.5407
								151.084	1.6951	158.278	1.5414
								151.182	1.6964	158.38	1.5414
								151.28	1.6951	158.481	1.542
								151.377	1.6958	158.583	1.5414
								151.474	1.6951	158.685	1.5414
								151.571	1.6951	158.787	1.5414
								151.669	1.6945	158.889	1.542
								151.766	1.6951	158.991	1.542
								151.863	1.6939	159.093	1.5414
								151.96	1.6933	159.194	1.5426
								152.057	1.6933	159.296	1.542
								152.155	1.6933	159.398	1.5426
								152.252	1.6933	159.5	1.542
								152.349	1.6933	159.602	1.542
								152.446	1.6933	159.704	1.5432
								152.544	1.6933	159.806	1.5426
								152.641	1.6927	159.907	1.5426
								152.738	1.692	160.009	1.5432
								152.835	1.6927	160.111	1.5426
								152.932	1.6914	160.213	1.5432
								153.03	1.6914	160.315	1.5432
								153.127	1.692	160.417	1.5426
								153.224	1.6914	160.519	1.5432
								153.321	1.6902	160.62	1.5438
								153.419	1.6908	160.722	1.5438
								153.516	1.6914	160.824	1.5432
								153.613	1.6896	160.926	1.5438
								153.71	1.6908	161.028	1.5445
								153.807	1.6896	161.13	1.5445
								153.905	1.6896	161.231	1.5445
								154.002	1.6902	161.333	1.5445
								154.099	1.6883	161.435	1.5445
								154.196	1.6896	161.537	1.5445
								154.294	1.6883	161.639	1.5451
								154.391	1.6877	161.741	1.5445
								154.488	1.6883	161.843	1.5445
								154.585	1.6871	161.944	1.5451
								154.682	1.6877	162.046	1.5445
								154.78	1.6877	162.148	1.5457
								154.877	1.6871	162.25	1.5445
								154.974	1.6865	162.352	1.5457
								155.071	1.6877	162.454	1.5451
								155.169	1.6858	162.556	1.5457
								155.266	1.6865	162.657	1.5457
								155.363	1.6871	162.759	1.5457
								155.46	1.6858	162.861	1.5457
								155.557	1.6858	162.963	1.5463
								155.655	1.6858	163.065	1.5457
								155.752	1.6858	163.167	1.5457
								155.849	1.6852	163.269	1.5463
								155.946	1.6858	163.37	1.5463
								156.044	1.6846	163.472	1.5463
								156.141	1.6852	163.574	1.5463
								156.238	1.6846	163.676	1.5469
								156.335	1.684	163.778	1.5469
								156.432	1.6852	163.88	1.5463
								156.53	1.684	163.981	1.5469
								156.627	1.6834	164.083	1.5469
								156.724	1.6846	164.185	1.5476
								156.821	1.6827	164.287	1.5469
								156.919	1.684	164.389	1.5476
								157.016	1.6827	164.491	1.5476
								157.113	1.684	164.593	1.5469
								157.21	1.6821	164.694	1.5482
								157.307	1.6834	164.796	1.5476
								157.405	1.6821	164.898	1.5482
								157.502	1.6834	165	1.5476
								157.599	1.6821	165.102	1.5488
								157.696	1.6815	165.204	1.5482
								157.794	1.6821	165.306	1.5482
								157.891	1.6821	165.407	1.5488
								157.988	1.6815	165.509	1.5482
								158.085	1.6809	165.611	1.5494
								158.182	1.6815	165.713	1.5482
								158.28	1.6815	165.815	1.5494
								158.377	1.6803	165.917	1.5488
								158.474	1.6803	166.019	1.5494
								158.571	1.6803	166.12	1.5488
								158.669	1.6803	166.222	1.5494
								158.766	1.6796	166.324	1.5494
								158.863	1.6784	166.426	1.5488
								158.96	1.6803	166.528	1.5494
								159.057	1.6803	166.63	1.5494
								159.155	1.6796	166.731	1.5494
								159.252	1.6784	166.833	1.5494
								159.349	1.6784	166.935	1.5507
								159.446	1.6784	167.037	1.5507
								159.544	1.6778	167.139	1.5507
								159.641	1.6778	167.241	1.5507
								159.738	1.6772	167.343	1.5507
								159.835	1.6784	167.444	1.5507
								159.932	1.6784	167.546	1.5507
								160.03	1.6778	167.648	1.5513
								160.127	1.6772	167.75	1.5513
								160.224	1.6772	167.852	1.5513
								160.321	1.6765	167.954	1.5513
								160.419	1.6759	168.056	1.5519
								160.516	1.6772	168.157	1.5525
								160.613	1.6765	168.259	1.5525
								160.71	1.6753	168.361	1.5519
								160.807	1.6753	168.463	1.5519
								160.905	1.6753	168.565	1.5525
								161.002	1.6759	168.667	1.5525
								161.099	1.6765	168.769	1.5531
								161.196	1.6759	168.87	1.5531
								161.294	1.6753	168.972	1.5531
								161.391	1.6753	169.074	1.5525
								161.488	1.6747	169.176	1.5525
								161.585	1.6741	169.278	1.5531
								161.682	1.6734	169.38	1.5525
								161.78	1.6741	169.481	1.5531
								161.877	1.6747	169.583	1.5538
								161.974	1.6747	169.685	1.5538
								162.071	1.6747	169.787	1.5538
								162.169	1.6734	169.889	1.5538
								162.266	1.6728	169.991	1.5538
								162.363	1.6728	170.093	1.5544
								162.46	1.6734	170.194	1.5538
								162.557	1.6728	170.296	1.5538
								162.655	1.6722	170.398	1.5544
								162.752	1.6728	170.5	1.555
								162.849	1.6728	170.602	1.5544
								162.946	1.6728	170.704	1.555
								163.044	1.6722	170.806	1.555
								163.141	1.6722	170.907	1.5544
								163.238	1.6722	171.009	1.555
								163.335	1.6722	171.111	1.5556
								163.432	1.6722	171.213	1.555
								163.53	1.6716	171.315	1.5556
								163.627	1.671	171.417	1.5556
								163.724	1.671	171.519	1.5556
								163.821	1.671	171.62	1.5556
								163.919	1.6697	171.722	1.5562
								164.016	1.671	171.824	1.5562
								164.113	1.6703	171.926	1.5562
								164.21	1.6685	172.028	1.5562
								164.307	1.6697	172.13	1.5562
								164.405	1.6703	172.231	1.5562
								164.502	1.6697	172.333	1.5562
								164.599	1.6685	172.435	1.5569
								164.696	1.6685	172.537	1.5569
								164.794	1.6685	172.639	1.5569
								164.891	1.6679	172.741	1.5562
								164.988	1.6685	172.843	1.5569
								165.085	1.6672	172.944	1.5575
								165.182	1.6685	173.046	1.5575
								165.28	1.6666	173.148	1.5575
								165.377	1.6679	173.25	1.5569
								165.474	1.6672	173.352	1.5575
								165.571	1.6666	173.454	1.5581
								165.669	1.6672	173.556	1.5581
								165.766	1.6666	173.657	1.5581
								165.863	1.666	173.759	1.5575
								165.96	1.6654	173.861	1.5581
								166.057	1.6654	173.963	1.5581
								166.155	1.6654	174.065	1.5587
								166.252	1.6654	174.167	1.5587
								166.349	1.6654	174.269	1.5593
								166.446	1.6648	174.37	1.5593
								166.544	1.6648	174.472	1.5587
								166.641	1.666	174.574	1.5587
								166.738	1.6654	174.676	1.5587
								166.835	1.6641	174.778	1.5587
								166.932	1.6648	174.88	1.5587
								167.03	1.6648	174.981	1.5593
								167.127	1.6635	175.083	1.5593
								167.224	1.6648	175.185	1.5593
								167.321	1.6641	175.287	1.5593
								167.419	1.6635	175.389	1.5593
								167.516	1.6629	175.491	1.5606
								167.613	1.6641	175.593	1.5606
								167.71	1.6635	175.694	1.5612
								167.807	1.6635	175.796	1.5612
								167.905	1.6623	175.898	1.5612
								168.002	1.6617	176	1.5612
								168.099	1.6623	176.102	1.5612
								168.196	1.6623	176.204	1.5612
								168.294	1.6629	176.306	1.5618
								168.391	1.6617	176.407	1.5618
								168.488	1.661	176.509	1.5625
								168.585	1.661	176.611	1.5618
								168.682	1.661	176.713	1.5618
								168.78	1.661	176.815	1.5625
								168.877	1.6623	176.917	1.5618
								168.974	1.6604	177.019	1.5625
								169.071	1.6617	177.12	1.5625
								169.169	1.6604	177.222	1.5631
								169.266	1.6604	177.324	1.5631
								169.363	1.661	177.426	1.5625
								169.46	1.6598	177.528	1.5631
								169.557	1.6598	177.63	1.5637
								169.655	1.6598	177.731	1.5631
								169.752	1.6604	177.833	1.5631
								169.849	1.6586	177.935	1.5637
								169.946	1.6604	178.037	1.5643
								170.044	1.6579	178.139	1.5637
								170.141	1.6598	178.241	1.5637
								170.238	1.6579	178.343	1.5637
								170.335	1.6579	178.444	1.5637
								170.432	1.6579	178.546	1.5637
								170.53	1.6586	178.648	1.5643
								170.627	1.6586	178.75	1.5649
								170.724	1.6579	178.852	1.5649
								170.821	1.6579	178.954	1.5649
								170.919	1.6567	179.056	1.5649
								171.016	1.6561	179.157	1.5649
								171.113	1.6567	179.259	1.5649
								171.21	1.6567	179.361	1.5649
								171.307	1.6561	179.463	1.5649
								171.405	1.6561	179.565	1.5649
								171.502	1.6561	179.667	1.5656
								171.599	1.6561	179.769	1.5656
								171.696	1.6548	179.87	1.5656
								171.794	1.6561	179.972	1.5656
								171.891	1.6555	180.074	1.5656
								171.988	1.6548	180.176	1.5662
								172.085	1.6561	180.278	1.5668
								172.182	1.6548	180.38	1.5662
								172.28	1.6542	180.481	1.5662
								172.377	1.6542	180.583	1.5668
								172.474	1.6542	180.685	1.5668
								172.571	1.6536	180.787	1.5668
								172.669	1.6536	180.889	1.5674
								172.766	1.6542	180.991	1.5668
								172.863	1.6542	181.093	1.5674
								172.96	1.6542	181.194	1.5674
								173.057	1.6536	181.296	1.5674
								173.155	1.653	181.398	1.568
								173.252	1.653	181.5	1.5674
								173.349	1.653	181.602	1.5674
								173.446	1.653	181.704	1.568
								173.544	1.653	181.806	1.5674
								173.641	1.653	181.907	1.5687
								173.738	1.653	182.009	1.568
								173.836	1.653	182.111	1.568
								173.933	1.653	182.213	1.5687
								174.031	1.653	182.315	1.568
								174.128	1.6517	182.417	1.5687
								174.225	1.6511	182.519	1.5693
								174.322	1.6505	182.62	1.5693
								174.419	1.6505	182.722	1.5693
								174.517	1.6505	182.824	1.5693
								174.614	1.6505	182.926	1.5687
								174.711	1.6505	183.028	1.5693
								174.808	1.6505	183.13	1.5705
								174.906	1.6505	183.231	1.5705
								175.003	1.6499	183.333	1.5711
								175.1	1.6499	183.435	1.5705
								175.197	1.6499	183.537	1.5705
								175.294	1.6486	183.639	1.5705
								175.392	1.6486	183.741	1.5711
								175.489	1.6505	183.843	1.5711
								175.586	1.6499	183.944	1.5718
								175.683	1.648	184.046	1.5711
								175.781	1.6486	184.148	1.5711
								175.878	1.6499	184.25	1.5711
								175.975	1.6499	184.352	1.5711
								176.072	1.6486	184.454	1.5718
								176.169	1.6474	184.556	1.5718
								176.267	1.6474	184.657	1.5718
								176.364	1.6468	184.759	1.5724
								176.461	1.6468	184.861	1.5724
								176.558	1.6468	184.963	1.5724
								176.656	1.648	185.065	1.5724
								176.753	1.6462	185.167	1.5724
								176.85	1.6474	185.269	1.5724
								176.947	1.6462	185.37	1.573
								177.044	1.6474	185.472	1.5736
								177.142	1.6455	185.574	1.573
								177.239	1.6468	185.676	1.573
								177.336	1.6462	185.778	1.5736
								177.433	1.6449	185.88	1.573
								177.531	1.6455	185.981	1.5742
								177.628	1.6462	186.083	1.5736
								177.725	1.6462	186.185	1.5742
								177.822	1.6462	186.287	1.5736
								177.919	1.6455	186.389	1.5742
								178.017	1.6443	186.491	1.5749
								178.114	1.6449	186.593	1.5742
								178.211	1.6443	186.694	1.5749
								178.308	1.6437	186.796	1.5749
								178.406	1.6449	186.898	1.5755
								178.503	1.6443	187	1.5749
								178.6	1.6431	187.102	1.5755
								178.697	1.6431	187.204	1.5755
								178.794	1.6443	187.306	1.5755
								178.892	1.6431	187.407	1.5755
								178.989	1.6437	187.509	1.5755
								179.086	1.6424	187.611	1.5755
								179.183	1.6437	187.713	1.5761
								179.281	1.6424	187.815	1.5755
								179.378	1.6424	187.917	1.5767
								179.475	1.6431	188.019	1.5761
								179.572	1.6412	188.12	1.5767
								179.669	1.6431	188.222	1.5761
								179.767	1.6412	188.324	1.5773
								179.864	1.6418	188.426	1.5761
								179.961	1.6418	188.528	1.5773
								180.058	1.6412	188.63	1.5767
								180.156	1.6418	188.731	1.578
								180.253	1.6406	188.833	1.5773
								180.35	1.6412	188.935	1.5773
								180.447	1.6412	189.037	1.5773
								180.544	1.64	189.139	1.578
								180.642	1.6412	189.241	1.578
								180.739	1.6387	189.343	1.578
								180.836	1.6406	189.444	1.578
								180.933	1.6387	189.546	1.578
								181.031	1.6406	189.648	1.5786
								181.128	1.6387	189.75	1.5786
								181.225	1.64	189.852	1.5792
								181.322	1.6381	189.954	1.5786
								181.419	1.64	190.056	1.5786
								181.517	1.6381	190.157	1.5792
								181.614	1.6387	190.259	1.5792
								181.711	1.6375	190.361	1.5804
								181.808	1.6387	190.463	1.5804
								181.906	1.6369	190.565	1.5792
								182.003	1.6375	190.667	1.5804
								182.1	1.6381	190.769	1.5804
								182.197	1.6381	190.87	1.5804
								182.294	1.6375	190.972	1.5811
								182.392	1.6375	191.074	1.5811
								182.489	1.6375	191.176	1.5804
								182.586	1.6369	191.278	1.5817
								182.683	1.6362	191.38	1.5817
								182.781	1.6356	191.481	1.5811
								182.878	1.6356	191.583	1.5823
								182.975	1.6356	191.685	1.5817
								183.072	1.6362	191.787	1.5817
								183.169	1.6362	191.889	1.5823
								183.267	1.6362	191.991	1.5829
								183.364	1.635	192.093	1.5823
								183.461	1.6344	192.194	1.5823
								183.558	1.6344	192.296	1.5829
								183.656	1.6344	192.398	1.5829
								183.753	1.6344	192.5	1.5835
								183.85	1.6338	192.602	1.5835
								183.947	1.6338	192.704	1.5835
								184.044	1.6344	192.806	1.5829
								184.142	1.635	192.907	1.5835
								184.239	1.6344	193.009	1.5829
								184.336	1.6331	193.111	1.5835
								184.433	1.6338	193.213	1.5842
								184.531	1.6344	193.315	1.5842
								184.628	1.6344	193.417	1.5842
								184.725	1.6338	193.519	1.5842
								184.822	1.6338	193.62	1.5842
								184.919	1.6331	193.722	1.5848
								185.017	1.6325	193.824	1.5854
								185.114	1.6319	193.926	1.5848
								185.211	1.6325	194.028	1.5854
								185.308	1.6331	194.13	1.5854
								185.406	1.6325	194.231	1.5854
								185.503	1.6325	194.333	1.5854
								185.6	1.6325	194.435	1.586
								185.697	1.6325	194.537	1.586
								185.794	1.6319	194.639	1.586
								185.892	1.6319	194.741	1.586
								185.989	1.6319	194.843	1.586
								186.086	1.6319	194.944	1.5866
								186.183	1.6313	195.046	1.5866
								186.281	1.6307	195.148	1.5873
								186.378	1.63	195.25	1.5873
								186.475	1.63	195.352	1.5879
								186.572	1.63	195.454	1.5873
								186.669	1.6307	195.556	1.5873
								186.767	1.6307	195.657	1.5879
								186.864	1.6288	195.759	1.5873
								186.961	1.6288	195.861	1.5873
								187.058	1.6288	195.963	1.5879
								187.156	1.6288	196.065	1.5885
								187.253	1.6288	196.167	1.5885
								187.35	1.63	196.269	1.5885
								187.447	1.6282	196.37	1.5885
								187.544	1.6282	196.472	1.5885
								187.642	1.6276	196.574	1.5891
								187.739	1.6276	196.676	1.5891
								187.836	1.6276	196.778	1.5904
								187.933	1.6282	196.88	1.5904
								188.031	1.6282	196.981	1.5891
								188.128	1.6282	197.083	1.5891
								188.225	1.6282	197.185	1.5891
								188.322	1.6276	197.287	1.591
								188.419	1.6263	197.389	1.591
								188.517	1.6263	197.491	1.5904
								188.614	1.6276	197.593	1.591
								188.711	1.6269	197.694	1.5916
								188.808	1.6257	197.796	1.591
								188.906	1.6263	197.898	1.591
								189.003	1.6263	198	1.5916
								189.1	1.6263	198.102	1.5922
								189.197	1.6263	198.204	1.5922
								189.294	1.6263	198.306	1.5922
								189.392	1.6263	198.407	1.5928
								189.489	1.6263	198.509	1.5928
								189.586	1.6257	198.611	1.5928
								189.683	1.6257	198.713	1.5928
								189.781	1.6251	198.815	1.5935
								189.878	1.6245	198.917	1.5935
								189.975	1.6251	199.019	1.5928
								190.072	1.6238	199.12	1.5928
								190.169	1.6251	199.222	1.5928
								190.267	1.6245	199.324	1.5935
								190.364	1.6232	199.426	1.5935
								190.461	1.6245	199.528	1.5941
								190.558	1.6245	199.63	1.5941
								190.656	1.6232	199.731	1.5947
								190.753	1.6238	199.833	1.5947
								190.85	1.6238	199.935	1.5947
								190.947	1.6226	200.037	1.5953
								191.044	1.6238	200.139	1.5953
								191.142	1.6232	200.241	1.5953
								191.239	1.6226	200.343	1.5953
								191.336	1.6226	200.444	1.5947
								191.433	1.6232	200.546	1.5953
								191.531	1.622	200.648	1.5959
								191.628	1.6232	200.75	1.5966
								191.725	1.622	200.852	1.5966
								191.822	1.622	200.954	1.5966
								191.919	1.6226	201.056	1.5966
								192.017	1.6214	201.157	1.5966
								192.114	1.6226	201.259	1.5972
								192.211	1.622	201.361	1.5966
								192.308	1.6214	201.463	1.5972
								192.406	1.6207	201.565	1.5972
								192.503	1.6207	201.667	1.5972
								192.6	1.6207	201.769	1.5972
								192.697	1.6207	201.87	1.5978
								192.794	1.6214	201.972	1.5978
								192.892	1.6207	202.074	1.5978
								192.989	1.6207	202.176	1.5984
								193.086	1.6207	202.278	1.5984
								193.183	1.6207	202.38	1.5984
								193.281	1.6201	202.481	1.599
								193.378	1.6189	202.583	1.599
								193.475	1.6189	202.685	1.599
								193.572	1.6201	202.787	1.599
								193.669	1.6189	202.889	1.599
								193.767	1.6183	202.991	1.6003
								193.864	1.6189	203.093	1.599
								193.961	1.6201	203.194	1.6003
								194.058	1.6189	203.296	1.6003
								194.156	1.6176	203.398	1.6003
								194.253	1.6176	203.5	1.6009
[truncated: 13,988 more rows]

## Sheet: Figure 3c
Mn	88.2
Fe	81.3
Co	67
Sn	64
Cu	58
Ni	53

## Sheet: Figure 3d
	Mn	Mn	Fe	Fe	Ni	Ni	Co	Co	Cu	Cu	Sn	Sn
1	905.02	1561.42	904.343	1617.41	626.104	1554.5	879.348	1443.86	731.588	1443.83	873.69	1542.62
2	908.595	957.069	902.586	982.15	555.785	817.621	852.677	972.932	750.758	894.943	862.976	944.367
3	906.818	945.22	896.663	971.005	541.037	703.214	820.308	921.798	742.953	833.277	839.048	901.657
4	902.225	935.97	882.281	942.656	520.3	671.741	794.538	880.618	723.426	803.166	823.817	891.961
5	900.715	928.958	872.975	920.187	505.919	639.482	770.977	849.891	706.583	778.332	811.786	880.335
6	896.902	923.188	866.402	910.777	493.513	618.178	753.116	822.929	691.302	755.277	787.262	847.268
7	890.596	921.411	855.859	897.413	480.781	608.442	736.928	798.88	675.149	734.777	769.881	823.639
8	884.015	905.168	849.806	884.057	468.58	588.699	726.767	778.147	658.961	714.389	750.357	798.461
9	883.244	897.781	845.706	878.45	460.35	573.145	716.118	762.659	643.24	706.316	734.405	778.335
10	886.232	902.491	836.725	868.395	454.646	564.749	710.092	746.15	639.634	691.852	722.738	762.39
11	878.193	896.122	833.146	859.921	444.298	550.932	703.372	739.307	624.367	670.506	710.357	747.94
12	874.768	888.964	833.341	857.585	439.083	534.965	695.668	726.725	611.656	651.338	701.43	735.395
13	870.401	887.025	828.135	854.333	432.524	528.468	693.867	721.726	602.364	637.678	692.619	725.459
14	867	879.6	823.709	847.616	428.002	518.348	690.547	718	594.162	626.605	682.738	711.896
15	871.141	880.758	825.011	843.589	422.481	506.229	686.164	713.165	584.764	613.57	674.762	701.622
16	867.041	880.365	821.561	843.866	416.044	496.421	682.148	707.839	577.636	602.949	668.929	692.86
17	867.679	878.254	816.289	837.006	414.15	494.761	679.566	703.945	572.508	594.557	662.738	684.796
18	866.017	877.924	814.794	831.055	409.526	480.456	677.026	699.971	567.548	588.667	657.262	677.16
19	862.629	874.834	815.573	831.979	407.041	480.956	673.667	697.184	561.969	581.944	654.643	673.769
20	865.03	874.193	810.563	831.14	401.581	466.062	670.593	691.325	557.668	575.944	649.762	668.636
21	862	875.445	809.781	825.775	403.985	471.768	670.389	691.655	556.051	572.056	647.024	664.118
22	862.413	871.175	812.19	827.582	398.893	462.16	666.045	689.195	554.862	570.389	643.81	661.181
23	863.387	874.888	807.895	827.568	401.154	464.536	664.652	684.279	551.293	567.167	638.452	654.336
24	857.388	870.814	800.73	819.351	395.267	450.104	663.261	683.215	549.427	563.833	637.381	652.318
25	861.908	868.734	805.227	815.495	398.444	461.197	660.351	680.591	547.796	561.222	632.857	647.1
26	857.832	870.401	802.949	820.166	395.226	450.382	658.428	678.544	545.781	559.278	630.714	644.712
27	859.142	866.655	797.936	816.751	395.144	455.315	656.744	676.372	545.19	558.667	629.167	642.809
28	862.33	871.492	799.24	811.88	394.065	440.428	654.942	673.994	542.441	555.444	628.69	642.068
29	856.65	868.422	799.175	814.544	397.915	456.337	652.403	672.233	539.402	551.556	625.833	639.332
30	857.595	864.995	794.617	812.139	394.676	443.871	650.313	669.118	539.923	550.5	624.167	637.148
31	856.074	866.25	791.556	807.151	395.98	455.53	649.699	666.948	538.336	550.113	622.262	635.75
32	853.494	863.539	792.469	802.846	393.841	438.477	648.432	666.169	535.468	547.334	620.238	633.006
33	852.846	861.78	790.91	806.022	396.957	451.674	645.273	664.491	533.295	544.5	618.214	630.402
34	852.677	860.694	788.175	803.042	396.693	451.162	643.223	660.924	533.294	543.278	617.262	629.112
35	851.592	858.623	787.393	798.608	397.793	452.581	640.561	658.178	533.601	543.889	616.31	629.163
36	850.694	858.552	787.715	801.538	396.244	446.991	639.003	655.924	530.175	541.001	613.333	625.46
37	847.444	856.991	783.215	796.958	399.056	454.322	637.487	653.753	527.565	538.167	611.787	623.496
38	846.967	855.641	781.717	794.475	399.728	453.154	636.463	652.196	526.817	535.889	610.239	621.958
39	847.459	854.551	784.19	793.093	399.728	453.419	635.315	651.623	526.368	535.89	608.334	620.245
40	845.926	852.911	781.337	795.822	400.339	455.844	635.235	650.434	525.253	534.834	607.381	618.454
41	857.554	854.997	779.64	792.272	401.052	452.862	632.407	649.943	522.38	532.556	605.595	616.977
42	868.926	869.857	779.107	790.322	400.543	452.691	631.712	647.117	521.223	530.111	603.929	614.735
43	856.62	877.377	777.164	790.083	404.067	458.609	629.909	646.789	520.905	529.444	604.048	614.469
44	868.242	865.079	775.285	788.142	401.704	455.321	627.653	642.404	520.233	529.115	603.335	614.419
45	866.769	875.655	773.398	785.598	405.004	460.456	626.671	642.895	518.971	528.002	601.667	613.337
46	865.662	874.422	772.743	784.247	404.25	460.463	625.074	640.806	516.809	525.89	600.358	610.9
47	864.769	873.951	775.979	785.876	403.272	456.711	623.189	638.639	515.305	523.723	598.452	609.709
48	863.507	872.18	780.842	788.155	403.985	458.553	622.327	636.505	515.13	523.112	597.024	607.771
49	861.402	870.125	782.606	795.544	403.069	452.744	622.082	636.135	514.257	522.612	595.357	605.392
50	861.191	870.511	776.161	794.011	404.82	456.683	621.386	636.545	512.066	520.945	594.762	604.706
51	847.196	867.761	775.363	788.581	405.044	454.764	619.501	634.496	510.267	518.833	593.571	603.447
52	836.862	845.766	773.888	787.942	406.043	459.472	618.599	633.062	509.428	517.111	592.976	602.194
53	831.322	840.518	773.227	786.983	405.757	457.162	616.468	631.792	508.836	516.445	592.143	601.596
54	846.773	839.324	773.35	786.919	406.144	459.22	615.198	629.539	507.326	515.5	590.833	599.916
55	855.08	861.186	772.485	785.834	405.615	454.144	613.969	628.063	505.716	513.612	589.167	599.463
56	842.708	860.695	772.702	785.642	405.37	455.646	613.151	627.326	503.907	511.945	587.738	597.58
57	835.688	841.323	771.647	786.025	405.635	450.824	612.372	626.015	504.001	510.556	589.405	599.724
58	832.226	839.972	770.032	782.895	406.817	455.954	611.716	625.728	503.019	510.335	584.762	593.917
59	831.333	836.015	769.376	780.722	406.124	455.967	610.16	624.376	501.124	508.833	584.524	593.185
60	845.725	843.692	765.435	781.808	404.107	450.086	609.34	623.27	499.066	506.611	583.452	592.413
61	847.557	851.595	764.628	774.335	402.376	450.449	608.561	622.205	497.107	504.889	583.333	592.764
62	832.097	850.756	764.331	776.061	400.359	439.958	607.619	621.385	497.129	503.556	581.548	591.038
63	830.298	836.362	762.259	773.37	402.743	447.266	606.881	620.811	496.727	503.944	580.238	589.221
64	823.087	833.503	760.957	771.096	401.113	441.634	605.693	619.173	495.19	502.389	579.524	589.044
65	823.012	828.411	760.271	771.779	402.254	449.059	603.727	618.108	493.617	500.889	577.619	586.81
66	819.268	827.892	763.465	773.631	395.511	434.297	602.58	616.265	492.537	499.111	576.31	585.082
67	816.555	822.955	759.746	774.461	400.319	442.453	600.9	614.708	494.545	499.111	576.667	585.198
68	816.617	822.282	760.052	772.417	396.163	431.473	600.408	612.781	496.068	503.559	575.476	584.087
69	813.47	822.073	757.712	772.544	403.822	443.997	600.289	613.027	496.731	500.835	576.429	585.239
70	812.401	817.811	755.635	768.839	399.341	443.144	599.137	612.455	496.575	504.738	575.595	584.691
71	811.015	817.811	755.367	765.646	405.37	449.104	597.991	611.021	494.888	504.567	573.69	582.577
72	806.899	814.07	754.35	767.689	403.904	450.683	598.073	610.364	493.931	499.423	572.976	581.778
73	810.814	814.59	754.126	764.814	406.756	455.044	596.146	609.585	494.269	503.227	571.667	580.871
74	813.519	817.864	754.052	765.9	403.517	450.146	594.755	607.947	491.85	499.526	570.714	579.54
75	809.972	816.668	754.765	765.708	405.635	451.851	594.305	606.513	490.388	498.352	569.167	578.141
76	813.477	816.981	754.117	766.539	397.161	437.696	593.77	606.635	490.275	497.473	568.214	576.413
77	813.574	819.786	750.289	765.389	400.685	436.554	591.967	605.406	489.544	498.515	567.262	575.9
78	810.88	815.993	746.325	760.214	395.124	436.137	592.009	603.932	486.9	494.568	566.786	575.098
79	811.846	816.411	745.85	755.489	402.539	435.292	591.148	603.523	485.55	492.952	566.667	575.175
80	807.628	814.509	746.572	757.211	395.083	433.252	591.477	603.358	487.406	493.904	566.072	574.581
81	804.638	810.124	742.157	755.231	404.209	435.416	589.757	603.891	484.369	492.132	564.405	573.85
82	805.953	810.33	741.703	751.081	400.97	441.033	589.924	601.271	484.762	492.187	563.333	571.821
83	801.315	808.779	740.848	751.15	405.554	443.484	589.141	601.926	483.3	491.568	561.786	570.578
84	804.41	806.698	741.381	749.683	402.906	447.486	587.463	601.188	480.993	488.227	562.143	570.679
85	803.53	810.238	738.648	750.34	405.88	444.079	587.666	599.058	479.869	487.017	560.238	568.754
86	798.183	804.561	739.164	746.719	402.478	446.289	586.355	598.687	478.238	485.78	564.643	572.939
87	800.871	803.886	736.893	747.971	407.244	445.798	582.994	597.662	475.763	483.258	563.095	571.792
88	801.023	806.496	735.136	745.308	404.107	450.409	583.65	594.016	474.916	480.953	562.262	570.221
89	801.074	805.138	732.077	741.927	407.387	449.803	581.642	594.262	472.603	479.95	560	568.481
90	800.695	804.667	734.484	740.938	407.183	453.248	582.011	592.747	470.165	476.112	558.929	567.548
91	796.077	803.637	734.811	743.871	408.365	451.629	579.922	592.747	469.897	474.222	556.071	564.577
92	800.745	799.795	737.153	745.137	406.185	453.751	579.02	590.574	472.331	476.672	555	563.398
93	803.928	808.52	734.937	745.72	407.856	451.088	579.553	590.617	473.906	478.914	555.833	564.444
94	797.519	805.162	737.471	744.436	410.259	456.863	578.897	590.288	474.806	480.295	553.69	561.767
95	801.463	800.928	737.278	747.947	426.372	488.275	577.463	590.042	472.781	480.853	553.452	561.003
96	801	805.31	734.549	746.733	421.87	495.494	576.521	587.624	471.094	478.627	552.5	560.295
97	800.541	803.184	733.899	742.655	416.941	484.008	577.383	588.607	466.875	474.641	551.548	559.51
98	802.967	803.958	735.523	743.924	407.061	459.628	575.333	588.116	466.819	471.976	551.071	559.84
99	801.699	805.794	733.313	744.817	414.456	463.626	574.477	585.781	466.2	473.021	548.81	557.24
100	797.02	802.308	731.622	742.199	418.489	481.639	572.958	585.413	463.892	470.077	547.738	555.838
101	798.258	804.306	730.645	739.716	420.75	492.609	572.792	584.223	462.203	467.904	545.833	553.781
102	801.069	803.628	730.642	739.883	418	487.24	572.423	583.404	463.387	467.671	545.595	553.37
103	799.016	803.069	729.214	738.875	407.713	469.604	571.358	583.814	463.894	468.23	547.738	555.914
104	799.38	800.771	727.327	737.298	407.652	456.626	570.416	581.765	463.05	468.728	547.5	555.245
105	795.546	798.672	727.715	734.983	407.183	472.885	570.867	581.807	463.275	469.002	545.595	551.883
106	796.36	795.612	727.716	736.071	404.963	442.18	570.539	581.806	462.544	468.953	546.071	553.74
107	798.011	802.184	726.351	736.513	397.67	440.005	568.736	581.603	459.451	467.02	543.214	550.617
108	792.759	798.739	723.812	733.147	399.524	429.06	567.834	579.226	459.451	464.843	542.857	549.793
109	790.11	793.808	725.439	731.179	395.267	434.207	567.466	578.733	458.552	464.379	541.071	548.213
110	793.725	795.464	725.114	733.829	395.287	421.38	565.5	577.709	456.697	463.179	540.952	548.313
111	788.217	792.925	724.203	733.138	394.228	430.402	565.417	576.193	455.343	461.262	540.952	547.629
112	787.137	788.665	722.837	731.784	393.454	418.384	566.319	576.357	454.77	459.257	538.095	545.697
113	786.784	789.685	726.221	732.111	393.739	427.932	564.025	576.89	454.835	459.705	537.619	544.102
114	782.781	787.686	725.371	735.297	391.07	415.891	564.516	574.841	453.932	459.072	538.452	543.702
115	781.259	784.08	720.948	732.806	391.457	423.212	564.885	575.374	452.113	457.851	538.929	545.417
116	781.443	783.891	720.949	727.4	392.781	416.794	563.245	575.25	450.976	455.793	545.119	547.612
117	779.875	784.565	718.504	729.419	398.506	434.093	562.877	574.062	450.543	454.454	543.571	555.809
118	782.452	781.075	720.954	729.1	398.383	428.077	561.853	573.489	450.424	454.907	539.167	548.474
119	785.022	789.277	720.151	726.225	403.415	442.9	561.115	572.506	448.773	454.136	544.527	550.83
120	782.505	785.984	719.198	727.529	399.769	435.217	559.803	571.276	447.878	452.574	544.406	551.865
121	780.77	782.696	719.174	727.183	404.494	445.587	559.803	570.293	445.457	450.951	545.12	553.89
122	780.582	783.217	721.61	726.545	400.054	438.26	557.837	569.965	443.184	448.113	543.336	552.083
123	779.887	781.049	720.61	730.761	406.267	447.17	558.37	568.121	444.909	448.613	540.476	552.573
124	780.977	783.917	723.349	730.57	402.865	441.413	558.821	569.311	443.556	447.56	539.048	546.898
125	779.488	782.929	719.573	735.042	406.348	448.271	556.076	568.982	442.843	447.224	540.953	548.133
126	779.606	782.413	719.412	728.142	402.396	444.951	556.28	566.156	440.857	446.061	539.652	547.351
127	775.981	779.183	719.972	729.419	406.98	446.567	556.649	566.811	438.985	443.556	540.834	548.644
128	772.338	777.506	717.036	729.356	401.215	446.243	556.241	567.59	440.626	442.667	539.769	550.32
129	770.249	771.778	718.761	724.628	404.148	440.935	555.134	566.318	441.29	445.009	539.405	548.976
130	771.576	775.228	717.956	728.781	393.881	431.883	555.051	565.663	440.751	444.731	538.342	544.251
131	766.391	773.867	715.222	726.097	402.681	432.685	554.723	565.171	443.07	445.516	539.528	548.9
132	766.141	768.815	716.653	724.117	396.835	435.74	552.675	564.802	440.958	446.678	540.6	549.242
133	766.03	770.793	717.5	727.056	402.783	435.146	553.043	563.081	440.294	444.059	536.673	546.882
134	762.287	770.215	715.938	726.736	395.694	433.119	552.675	563.286	441.889	444.908	534.765	544.388
135	758.308	760.81	715.157	725.011	403.15	439.306	552.347	563	440.942	445.488	532.025	539.84
136	761.151	768.76	715.283	723.414	399.28	442.61	551.445	562.672	440.604	444.873	532.501	541.044
137	757.915	765.278	714.289	724.628	403.904	440.267	550.954	561.893	439.087	444.251	532.74	541.269
138	752.28	755.042	714.506	724.372	402.193	444.983	551.038	561.607	437.676	442.347	533.931	541.248
139	750.643	755.928	713.66	723.542	415.8	465.492	550.585	560.992	437.96	441.582	535.248	544.123
140	747.717	753.484	714.633	723.989	407.265	457.744	565.788	560.951	438.413	442.188	531.073	538.287
141	746.455	750.314	712.296	722.264	408.772	451.449	557.799	580.701	437.794	442.756	530.125	540.796
142	748.587	752.705	711.187	722.519	406.837	451.531	557.062	569.801	435.767	441.371	529.286	538.743
143	748.945	755.458	710.471	719.261	410.809	448.725	556.408	568.249	433.56	438.463	531.311	538.688
144	743.978	747.664	713.463	720.731	421.646	475.227	558.289	568.409	432.338	436.283	530.119	539.346
145	743.251	746.417	712.356	723.478	412.989	463.129	556.322	570.581	432.835	436.072	528.81	536.678
146	741.57	746.471	708.779	721.178	406.328	459.269	554.069	567.631	433.289	436.371	530.477	537.614
147	740.424	744.65	708.838	717.153	408.283	446.869	553.416	565.377	433.012	437.298	527.619	536.427
148	740.321	742.935	709.531	716.897	406.511	445.44	551.161	564.763	431.66	436.376	528.81	536.013
149	745.265	751.1	704.722	720.731	410.809	473.127	549.116	561.607	429.724	434.239	526.191	534.218
150	744.452	742.833	703.082	710.444	404.169	457.657	548.702	560.419	430.669	433.123	525.002	533.044
151	752.102	752.694	702.404	709.806	409.852	453.119	549.972	560.173	430.419	434.095	524.524	533.615
152	751.211	754.73	706.194	712.106	405.757	444.453	549.233	561.32	430.087	434.397	523.335	533.215
153	751.114	751.487	708.634	716.769	404.617	453.66	548.54	560.421	429.747	433.695	518.929	527.192
154	754.106	755.893	705.524	716.961	398.974	448.548	548.301	559.975	427.786	432.535	518.095	525.531
155	750.18	754.015	706.565	713.447	396.163	433.03	547.478	559.81	426.43	430.178	517.619	524.713
156	750.533	752.195	709.037	717.536	405.554	452.342	546.904	558.617	427.421	429.849	517.976	525.075
157	751.93	752.978	706.631	718.367	404.617	457.534	547.191	558.91	428.343	431.555	515.714	523.408
158	744.848	748.886	703.962	714.15	406.654	460.627	546.776	558.823	427.046	431.963	512.976	521.272
159	745.649	746.031	701.276	711.147	411.38	469.711	545.547	557.92	426.766	430.192	510.952	517.611
160	746.214	746.628	706.023	711.147	402.478	463.175	545.467	557.102	425.077	429.84	509.643	516.287
161	743.184	745.452	702.301	714.342	395.246	446.992	545.754	557.226	425.077	428.266	508.81	514.981
162	744.188	745.106	699.396	708.592	390.357	434.592	544.441	557.06	426.15	429.268	515.357	520.622
163	741.921	744.75	700.877	707.378	392.72	425.84	544.809	555.791	425.756	429.876	514.048	519.966
164	741.38	746.079	700.204	708.592	389.909	430.502	544.482	556.24	425.25	429.684	517.386	520.234
165	740.416	737.92	695.732	705.269	389.869	422.063	544.44	556.24	423.164	428.211	518.46	529.267
166	746.316	749.64	694.077	701.317	386.793	426.816	544.276	555.789	421.609	425.754	514.533	522.612
167	739.101	743.753	700.376	700.943	386.894	411.987	544.727	556.568	423.337	425	517.978	526.525
168	736.725	737.794	702.298	711.658	388.85	427.106	543.623	556.487	423.901	427.789	516.673	524.26
169	738.645	741.275	695.279	708.017	386.12	414.751	543.415	554.89	423.507	427.321	516.435	524.132
170	740.539	745.797	693.173	702.65	388.585	423.971	543.743	555.545	422.607	427.616	516.437	523.904
171	737.316	740.042	691.675	699.837	385.428	416.075	542.596	555.298	419.905	425.127	514.421	522.829
172	736.66	740.967	689.517	697.986	390.907	425.453	541.286	553.744	419.444	422.597	510.124	518.92
173	733.966	735.31	695.604	698.114	386.935	421.126	541.248	552.759	421.538	423.714	507.381	515.196
174	731.492	731.336	693.038	702.41	390.276	425.164	540.47	552.758	421.205	425.717	508.571	515.694
175	735.328	734.759	690.885	698.923	388.85	427.565	539.444	551.571	421.206	425.302	509.048	515.541
176	735.442	739.078	685.496	695.687	389.604	422.738	539.237	550.751	421.036	425.418	508.452	515.924
177	729.536	731.402	686.429	691.151	386.1	422.747	538.089	550.627	420.415	425.301	507.024	514.379
178	732.231	734.904	686.28	692.522	388.728	424.31	536.659	548.989	419.4	422.97	505	512.233
179	729.028	735.144	686.083	691.581	384.124	426.883	536.655	547.68	419.763	424.388	503.333	510.783
180	723.062	728.342	681.589	689.981	386.304	411.06	536.369	548.046	417.664	423.131	504.524	511.859
181	723.147	722.903	684.442	687.279	384.776	424.143	535.507	547.389	419.127	422.504	503.452	510.08
182	721.034	725.665	683.319	689.236	386.385	413.531	535.592	546.611	418.19	422.794	505.952	512.1
183	720.829	725.458	683.24	689.71	387.628	427.499	540.388	551.163	416.705	421.932	503.929	510.04
184	718.616	719.408	682.174	687.744	387.017	416.434	548.517	552.721	415.971	420.314	503.214	509.71
185	721.372	723.251	684.288	688.571	388.198	426.096	542.522	562.326	416.197	420.058	507.387	511.619
186	719.061	725.534	682.616	689.751	383.248	412.551	547.329	555.138	415.803	420.093	504.526	513.191
187	723.12	723.45	681.424	689.471	386.263	418.087	545.846	560.26	415.13	419.606	506.557	513.085
188	719.799	725.217	680.492	686.601	381.13	406.702	546.784	559.034	413.888	418.927	506.667	514.988
189	721.001	726.725	682.057	686.147	391.009	419.915	547.687	560.108	412.988	417.166	504.306	511.652
190	719.453	720.541	681.511	686.606	384.674	420.092	544.566	559.848	412.482	416.452	507.037	512.493
191	744.071	733.847	680.346	687.778	389.767	418.666	546.259	558.211	414.344	417.009	508.488	516.891
192	743.493	746.61	679.993	684.95	382.861	416.073	544.816	559.484	413.054	418.115	502.262	512.252
193	729.408	746.034	683.132	687.528	388.422	413.21	544.494	557.144	411.989	416.886	501.429	508.561
194	719.325	721.843	679.865	687.96	384.796	420.721	543.223	558.09	411.247	415.925	500.477	507.248
195	717.383	721.713	679.861	685.971	387.567	408.278	537.314	554.448	411.199	415.338	499.186	505.819
196	722.984	722.497	681.315	686.077	387.363	423.55	534.775	548.17	411.891	416.152	499.898	507.024
197	717.691	719.803	683.728	685.21	387.465	413.44	530.347	544.892	409.911	414.672	497.885	505.238
198	709.965	716.701	683.398	692.172	388.524	425.703	532.108	540.751	408.946	413.132	498.576	505.952
199	710.597	711.917	681.96	689.429	384.715	409.471	539.465	547.311	410.107	414.398	495.956	502.975
200	717.379	718.824	686.005	690.575	387.913	421.634	541.15	552.408	408.691	414.119	493.81	500.71

## Sheet: Figure 3e
	Sn	Sn	Cu	Cu	Ni	Ni	Co	Co	Fe	Fe	Mn	Mn
1	871.615	1631.13	719.733	1607.31	882.116	1650.78	845.859	1698.38	909.196	1721.39	967.559	1697.13
2	841.165	1004.27	711.089	863.52	851.299	1016.37	810.441	1010.2	885.722	1023.68	962.151	1044.74
3	799.815	936.111	700.31	807.208	809.452	947.39	778.766	944.115	867.908	979.487	951.647	1021.43
4	765.738	884.246	680.889	809.198	774.964	894.9	750.144	895.423	851.692	941.712	946.278	999.215
5	738.032	844.702	662.311	771.568	746.924	854.88	728.116	855.277	839.943	914.546	936.481	984.552
6	715.345	810.218	641.644	733.457	723.964	819.98	710.46	823.496	831.452	902.507	932.226	969.351
7	697.162	780.496	627.089	706.361	705.561	789.9	696.214	790.635	824.336	889.232	928.613	963.508
8	683.571	754.345	615.422	688.115	691.807	763.434	683.675	771.776	818.12	879.092	926.249	957.837
9	673.715	736.746	605.022	670.197	681.832	745.623	678.483	748.57	813.093	870.006	922.726	953.641
10	665.787	724.663	597.333	654.856	673.809	733.394	672.727	740.235	807.596	862.633	919.021	949.779
11	650.32	690.485	579.422	624.706	658.156	698.804	638.104	701.76	786.523	833.5	890.736	934.738
12	645.954	669.715	573.867	603.286	653.737	677.784	636.124	672.67	782.494	804.278	892.156	908.088
13	643.114	664.027	571.378	595.97	650.862	672.027	633.002	668.13	779.193	800.889	887.536	907.916
14	639.657	660.609	569.6	594.824	647.364	668.569	631.803	665.238	778.913	797.444	887.398	903.104
15	636.276	656.178	565.511	591.121	643.942	664.084	628.531	662.095	775.668	796.722	884.241	901.476
16	634.35	652.955	562.578	585.26	641.993	660.822	627.702	659.071	772.535	792.222	882.411	897.983
17	630.637	649.627	562.489	583.673	638.235	657.454	626.571	657.706	771.415	789.778	880.627	897.225
18	628.104	645.194	559.778	582.836	635.671	652.968	623.369	656.189	767.331	787.611	878.429	892.792
19	626.091	643.666	556.533	578.208	633.634	651.421	622.059	649.6	764.475	782.889	876.738	892.458
20	623.164	640.332	556.578	576.269	630.672	648.047	622.733	652.346	762.686	780	873.671	889.083
21	592.66	623.71	526.67	555.659	599.801	631.225	574.588	618.136	707.223	750.41	812.15	854.984
22	593.364	602.183	526.563	537.213	600.513	609.438	573.665	586.437	705.278	715.418	812.662	818.497
23	593.872	602.579	525.559	535.795	601.027	609.839	572.895	584.744	704.028	712.975	812.82	818.268
24	595.988	605.258	523.446	533.629	603.169	612.55	571.664	583.975	701.806	711.217	811.483	817.011
25	592.796	601.984	521.779	532.061	599.938	609.237	569.51	581.513	698.75	708.039	809.595	815.637
26	596.792	603.869	521.112	530.723	603.982	611.145	567.971	579.82	700.279	707.719	808.475	814.493
27	595.018	605.159	519.445	528.925	602.186	612.45	566.433	577.82	702.086	711.602	820.466	822.729
28	591.316	602.579	519.889	528.343	598.44	609.839	566.74	577.358	700.279	707.486	826.818	820.009
29	587.129	599.405	520.557	529.636	594.203	606.627	565.971	576.742	697.5	707.873	815.467	831.244
30	588.856	594.742	519.89	529.176	595.95	601.908	565.817	576.589	695	704.023	837.333	830.059
31	562.068	584.325	487.111	506.082	568.84	591.365	516.363	549.421	632.847	665.554	782.227	815.752
32	563.03	568.849	489.111	493.2	569.814	575.703	517.861	524.068	631.735	635.553	781.169	786.471
33	562.629	567.063	489.111	493.423	569.407	573.896	516.377	522.271	632.569	635	784.263	787.386
34	561.788	566.865	487.778	491.867	568.556	573.695	514.159	520.701	631.456	635.001	785.542	788.301
35	560.42	566.468	486	490.312	567.172	573.293	512.608	518.486	632.013	634.724	756.95	776.405
36	559.652	564.484	484.444	488.763	566.395	571.285	514.477	518.784	628.953	632.503	751.279	754.444
37	557.806	562.897	483.778	487.653	564.526	569.679	514.151	519.403	629.231	632.226	750.655	754.216
38	556.623	561.905	483.111	486.985	563.329	568.675	511.651	517.231	628.953	631.95	782.875	770.458
39	556.631	562.103	482.444	486.318	563.337	568.876	511.031	516.294	627.562	630.003	784.717	787.157
40	555.472	559.722	481.778	485.891	562.164	566.466	511.638	516.271	626.727	630.562	781.489	785.556
41	523.451	543.31	437.78	456.064	529.758	549.855	446.594	479.012	538.889	575.329	710.563	748.955
42	522.657	526.232	436.449	438.301	528.955	532.572	444.744	448.765	540.556	542.553	706.847	707.778
43	523.055	523.452	436.445	438.301	529.356	529.758	443.51	446.914	543.889	543.671	708.267	710.521
44	521.069	525.834	436.001	437.857	527.347	532.17	442.893	446.296	546.667	546.994	710.526	711.434
45	523.055	523.849	435.113	436.969	529.356	530.16	442.276	445.679	553.333	554.229	714.679	714.635
46	519.48	523.055	435.114	436.969	525.739	529.356	440.426	443.827	543.889	544.753	706.889	710.063
47	520.274	520.672	435.556	436.969	526.543	526.945	439.192	442.593	555.556	556.989	712.847	713.725
48	521.863	524.643	435.113	436.969	528.151	530.964	438.575	441.358	547.778	548.65	707.345	708.237
49	520.274	523.452	434.667	436.081	526.543	529.758	439.192	442.593	540.556	543.096	712.375	713.265
50	519.083	520.274	435.558	436.969	525.337	526.543	436.108	438.889	545.556	545.866	712.835	714.185
51	457.341	483.966	351.111	378.656	462.851	489.797	327.067	370.265	408.317	463.665	580.068	639.472
52	459.325	462.147	356.667	356.459	464.859	467.716	322.439	323.981	404.144	406.751	584.644	583.432
53	461.309	460.164	355.556	355.347	466.867	465.708	316.268	317.81	402.752	401.204	577.779	577.692
54	457.341	459.172	352.222	353.126	462.851	464.704	314.725	316.268	397.203	397.04	578.924	580.018
55	462.301	462.147	351.111	352.013	467.871	467.716	314.725	316.268	409.708	410.927	583.5	584.549
56	458.333	459.172	348.889	348.684	463.855	464.704	313.182	313.182	415.26	415.096	577.779	576.508
57	459.325	462.147	345.556	346.46	464.859	467.716	311.639	313.182	406.915	406.781	574.347	577.733
58	460.317	460.164	346.667	347.576	465.863	465.708	316.268	317.811	398.585	398.437	569.771	568.574
59	459.325	459.172	346.667	346.461	464.859	464.704	311.639	313.182	394.419	397.047	574.347	574.329
60	459.324	462.147	347.778	348.68	464.858	467.716	308.554	308.554	387.483	387.316	568.626	573.178
61	619.824	548.631	549.8	487.646	627.292	555.241	636.14	500.705	751.658	612.427	893.758	740.75
62	610.713	646.984	545.067	577.151	618.071	654.779	628.862	677.062	752.05	785.612	887.124	922.076
63	601.184	638.135	542.378	573.917	608.427	645.823	627.135	668.097	754.033	794.186	871.901	907.927
64	597.633	629.643	540.911	569.459	604.834	637.229	624.539	664.469	752.992	790.023	879.18	885.169
65	602.058	628.988	539.022	568.279	609.311	636.566	624.294	662.19	750.554	789.313	872.678	905.5
66	595.74	628.294	537.467	566.029	602.918	635.863	622.688	661.381	752.771	789.314	867.922	883.717
67	590.95	622.54	538.311	570.728	598.07	630.04	620.604	659.432	748.947	786.015	869.3	890.999
68	595.269	621.528	537.978	572.89	602.441	629.016	619.292	655.744	741.287	782.549	862.133	882.745
69	587.441	621.349	536.067	571.493	594.519	628.835	617.737	654.785	735.092	772.687	858.427	874.505
70	582.191	614.286	533.8	568.523	589.205	621.687	616.761	652.446	741.706	771.418	855.024	869.281
			532.867	567.001	585.911	617.972	616.684	652.266		--	852.942	866.538
			530.6	565.223	583.554	614.157	617.021	651.487		--	854.038	863.352
			528.133	561.354	582.108	611.446	616.168	650.257			853.983	867.346
			526.822	555.146	579.819	607.912	615.919	649.328			852.788	867.563
			526.556	558.753	579.994	608.052	613.518	644.741			848.88	866.342
			524.311	558.754	580.494	608.394	612.941	643.272			846.829	861.834
			522.489	553.813	578.708	608.032	611.171	641.143			844.531	859.333
			522.156	551.169	576.126	606.486	609.713	636.795			843.158	857.298
			520.089	551.804	574.593	603.012	610.839	636.256			842.488	857.486
			518.489	550.973	572.114	600.763	608.651	636.376			843.114	855.223
			516.8	548.023	570.314	599.317	607.919	633.497			840.696	855.176
			515.622	545.116	570.738	596.707	605.545	631.489			841.341	857.111
			514.222	542.057	570.612	595.803	604.2	629.3			838.598	860.049
			510.756	539.785	566.658	596.647	602.594	628.19			837.15	854.391
			509.978	535.261	570.163	592.189	602.374	626.032			836.266	851.801
			507.533	533.972	569.532	593.153	601.295	625.522			836.945	856.537
			507.667	531.066	568.633	593.655	600.137	623.453			833.75	851.428
			507	533.382	568.899	591.867	598.849	622.194			830.961	849.241
			507.244	532.77	565.335	590.843	597.378	620.545			827.504	845.713
			505.511	533.382	562.712	588.936	595.13	618.686			827.38	841.234
			505.178	531.94	563.737	586.747	593.664	616.437			825.287	842.312
			502.022	529.427	562.798	586.727	591.79	615.058			823.641	840.279
			501.778	527.263	560.322	586.627	591.279	612.18			824.114	838.098
			500.111	525.537	560.081	583.996	589.782	611.28			821.254	837.47
			499.422	525.253	557.529	582.048	587.897	609.422			819.076	834.004
			498.667	522.827	554.912	581.345	587.264	607.713			814.217	830.955
			497.044	523.68	554.542	577.43	585.25	607.053			812.081	828.282
			496.644	521.888	550.785	575.823	584.164	605.464			807.915	822.159
			494.622	522.019	551.163	575.522	582.92	605.014			806.876	818.235
			495.556	519.637	551.66	573.494	580.95	603.275			804.769	815.571

## Sheet: Figure 3f
Charge capacity	Discharge capacity	Coulombic efficiency
459.127	422.475	92.017
461.083	440.035	95.435
461.845	447.782	96.955
470.728	461.727	98.088
462.189	453.463	98.112
462.099	453.98	98.243
462.175	453.463	98.115
459.378	452.947	98.6
456.676	451.397	98.844
456.285	449.331	98.476
453.634	447.782	98.71
455.731	449.848	98.709
452.95	449.331	99.201
455.619	450.881	98.96
456.682	451.914	98.956
456.183	451.397	98.951
453.485	449.848	99.198
451.402	447.782	99.198
454.109	449.331	98.948
452.462	448.815	99.194
449.872	446.233	99.191
448.831	445.2	99.191
451.92	448.815	99.313
450.875	447.782	99.314
449.415	445.2	99.062
447.12	445.716	99.686
451.361	448.815	99.436
450.462	446.233	99.061
448.235	445.716	99.438
446.733	443.65	99.31
447.136	445.2	99.567
444.599	442.101	99.438
437.473	444.167	101.53
442.339	442.617	100.063
444.396	443.134	99.716
448.823	441.068	98.272
446.928	443.134	99.151
446.43	444.167	99.493
443.803	440.035	99.151
444.868	442.101	99.378
443.311	440.035	99.261
444.885	441.068	99.142
442.316	440.551	99.601
445.414	443.134	99.488
443.861	441.584	99.487
441.776	439.518	99.489
440.21	437.969	99.491
441.771	439.518	99.49
444.349	440.035	99.029
442.313	440.035	99.485
443.349	441.584	99.602
442.288	439.002	99.257
443.879	441.584	99.483
441.297	440.035	99.714
440.227	437.969	99.487
440.746	437.969	99.37
440.255	438.485	99.598
441.807	440.035	99.599
441.793	440.035	99.602
442.307	438.485	99.136
440.769	439.002	99.599
443.371	441.584	99.597
444.922	442.101	99.366
440.273	440.035	99.946
444.927	443.134	99.597
446.493	444.167	99.479
453.242	450.881	99.479
449.617	447.265	99.477
446.999	445.716	99.713
450.134	446.749	99.248
445.961	445.716	99.945
446.497	444.167	99.478
448.575	446.749	99.593
445.967	445.2	99.828
450.13	448.298	99.593
446.494	443.65	99.363
449.598	448.298	99.711
447.542	445.716	99.592
448.065	446.233	99.591
445.971	445.2	99.827
447.538	445.716	99.593
447.538	445.716	99.593
447.014	445.2	99.594
443.902	443.134	99.827
443.387	441.068	99.477
442.357	440.035	99.475
444.954	443.134	99.591
442.355	441.068	99.709
439.763	439.002	99.827
444.426	442.617	99.593
444.953	442.617	99.475
442.867	442.101	99.827
438.729	437.452	99.709
441.828	440.551	99.711
439.748	437.452	99.478
440.793	440.035	99.828
439.239	439.002	99.946
438.206	437.969	99.946
440.218	437.969	99.489
438.18	436.936	99.716
441.288	439.518	99.599
438.18	436.936	99.716
439.726	437.452	99.483
437.667	435.903	99.597
438.691	436.936	99.6
437.163	436.42	99.83
439.691	436.42	99.256
436.655	436.42	99.946
442.308	440.035	99.486
441.807	440.035	99.599
441.288	439.518	99.599
441.819	441.068	99.83
441.288	439.518	99.599
438.703	437.452	99.715
441.811	440.035	99.598
439.23	437.969	99.713
440.274	439.002	99.711
439.24	437.452	99.593
438.19	436.42	99.596
438.72	437.452	99.711
438.207	436.42	99.592
435.615	434.87	99.829
437.671	435.903	99.596
437.162	435.903	99.712
437.179	435.387	99.59
437.166	435.387	99.593
436.146	435.387	99.826
435.099	433.837	99.71
438.208	435.903	99.474
432.526	432.288	99.945
434.059	431.771	99.473
432.53	432.288	99.944
434.569	432.288	99.475
435.626	434.354	99.708
433.559	432.804	99.826
432.004	430.738	99.707
433.553	431.771	99.589
433.041	432.288	99.826
433.035	431.255	99.589
436.147	435.903	99.944
433.559	433.321	99.945
436.127	433.837	99.475
430.975	430.738	99.945
432.494	430.738	99.594
432.503	430.738	99.592
432.007	431.255	99.826
432.499	430.738	99.593
428.908	428.672	99.945
433.535	431.255	99.474
432.512	430.738	99.59
434.076	433.321	99.826
432.518	431.255	99.708
436.149	433.837	99.47
431.507	432.288	100.181
434.591	432.288	99.47
432.522	431.255	99.707
433.046	432.288	99.825
434.076	432.288	99.588
433.562	432.288	99.706
434.602	433.837	99.824
435.113	433.321	99.588
433.575	431.771	99.584
434.089	433.321	99.823
434.607	433.321	99.704
433.053	431.771	99.704
434.598	433.837	99.825
435.125	433.837	99.704
436.173	434.354	99.583
434.601	434.354	99.943
438.248	435.903	99.465
434.596	434.87	100.063
437.188	435.387	99.588
435.639	434.354	99.705
434.085	433.837	99.943
438.766	436.936	99.583
435.654	433.837	99.583
435.124	434.354	99.823
434.606	433.837	99.823
435.654	433.837	99.583
436.156	435.903	99.942
434.094	432.804	99.703
436.159	435.387	99.823
433.05	432.288	99.824
435.124	434.354	99.823
435.639	434.354	99.705
435.643	434.354	99.704
435.643	434.354	99.704
434.089	433.321	99.823
435.643	434.354	99.704
434.606	433.837	99.823
435.124	434.354	99.823
434.602	433.837	99.824
433.567	432.288	99.705
433.572	432.804	99.823
436.157	434.87	99.705
436.164	434.354	99.585
433.568	433.321	99.943
433.567	432.804	99.824
434.602	433.837	99.824
435.634	434.354	99.706
433.048	433.321	100.063
435.632	433.837	99.588
437.188	435.903	99.706
438.224	436.936	99.706
437.188	435.903	99.706
437.185	436.936	99.943
439.258	437.452	99.589
438.224	437.452	99.824
438.224	436.936	99.706
438.747	437.452	99.705
438.224	437.452	99.824
439.774	438.485	99.707
436.154	435.387	99.824
438.744	436.936	99.588
436.676	435.903	99.823
437.702	436.936	99.825
438.737	437.969	99.825
439.254	438.485	99.825
438.748	436.936	99.587
436.152	435.903	99.943
437.706	436.42	99.706
438.741	437.969	99.824
437.188	435.903	99.706
439.277	436.936	99.467
436.142	436.936	100.182
438.238	436.42	99.585
436.664	436.42	99.944
437.711	435.903	99.587
438.229	436.936	99.705
436.152	435.903	99.943
435.637	434.87	99.824
436.152	434.87	99.706
436.675	435.387	99.705
435.637	434.87	99.824
435.114	434.87	99.944
436.146	434.354	99.589
436.15	435.387	99.825
435.111	434.354	99.826
435.626	434.354	99.708
435.111	434.354	99.826
435.626	434.354	99.708
436.147	435.903	99.944
434.08	433.837	99.944
435.614	432.804	99.355
433.047	432.804	99.944
433.559	432.804	99.826
435.63	434.354	99.707
434.076	433.321	99.826
433.042	432.804	99.945
434.059	431.771	99.473
433.564	433.837	100.063
436.149	433.837	99.47
433.564	433.837	100.063
434.067	432.804	99.709
435.115	434.354	99.825
433.554	432.288	99.708
433.036	431.771	99.708
433.047	432.804	99.944
435.628	433.837	99.589
434.597	434.354	99.944
436.144	434.87	99.708
437.702	436.42	99.707
437.185	436.42	99.825
437.185	436.42	99.825
439.26	437.969	99.706
438.224	436.936	99.706
438.219	437.452	99.825
438.737	437.969	99.825
436.67	435.387	99.706
434.08	432.804	99.706
437.181	436.936	99.944
439.26	437.969	99.706
440.798	440.551	99.944
440.81	439.518	99.707
443.939	442.101	99.586
440.811	440.035	99.824
442.363	441.584	99.824
441.328	440.551	99.824
441.332	440.035	99.706
442.88	442.101	99.824
441.859	440.551	99.704
442.87	442.617	99.943
442.88	442.101	99.824
443.409	442.101	99.705
443.915	443.134	99.824
442.353	442.101	99.943
443.934	442.101	99.587
443.413	442.101	99.704
442.885	442.101	99.823
439.242	439.518	100.063
439.783	438.485	99.705
439.765	439.518	99.944
440.798	440.551	99.944
440.284	439.518	99.826
440.292	439.002	99.707
439.765	439.518	99.944
437.176	436.42	99.827
437.698	436.42	99.708
436.663	435.903	99.826
437.693	436.42	99.709
436.145	436.42	100.063
427.477	436.42	102.092
429.336	435.903	101.53
438.228	434.354	99.116
436.117	435.387	99.8326
431.029	434.354	100.771
434.627	434.87	100.056
437.083	435.903	99.73
437.128	436.42	99.838
434.541	433.837	99.838
434.596	434.87	100.063
436.074	434.87	99.724
434.028	433.321	99.837
434.596	434.87	100.063
433.537	433.321	99.95
433.652	435.387	100.4
436.61	435.903	99.838
433.048	433.321	100.063
434.529	433.321	99.722
434.554	433.837	99.835
434.08	434.354	100.063
434.508	432.804	99.608
433.904	432.288	99.6275
437.475	434.354	99.2866
434.127	434.354	100.052
434.21	434.354	100.033
435.882	435.903	100.005
435.133	435.903	100.177
435.863	435.903	100.009
434.979	435.903	100.212
438.228	434.354	99.116
435.624	434.87	99.827
439.757	437.452	99.476
442.705	435.387	98.3468
440.786	437.969	99.361
437.176	436.936	99.945
438.72	437.452	99.711
438.202	436.936	99.711
438.206	437.452	99.828
437.684	436.936	99.829
437.684	436.42	99.711
436.132	435.387	99.829
437.68	436.42	99.712
434.588	434.354	99.946
434.568	433.321	99.713
435.09	433.837	99.712
434.063	433.321	99.829
433.555	433.321	99.946
434.037	431.771	99.478
434.577	432.804	99.592
431.492	431.255	99.945
431.492	431.255	99.945
433.017	431.255	99.593
431.492	431.255	99.945
430.975	430.738	99.945
433.022	431.255	99.592
430.45	429.189	99.707
429.932	428.672	99.707
429.946	429.705	99.944
430.454	429.705	99.826
429.937	429.189	99.826
431.479	429.705	99.589
431.486	430.222	99.707
429.946	429.705	99.944
430.965	429.189	99.588
428.389	427.64	99.825
429.951	430.222	100.063
428.396	428.156	99.944
431.997	430.222	99.589
428.393	427.64	99.824
430.972	429.705	99.706
429.941	429.189	99.825
428.919	429.189	100.063
428.894	427.123	99.587
428.905	427.64	99.705
428.907	428.156	99.825
427.879	427.64	99.944
428.393	427.64	99.824
427.876	427.123	99.824
427.883	427.64	99.943
429.927	427.64	99.468
427.359	426.607	99.824
429.433	428.672	99.823
428.403	428.672	100.063
429.946	429.705	99.944
430.459	429.705	99.825
432.011	431.255	99.825
430.976	430.222	99.825
428.907	428.156	99.825
431.493	430.738	99.825
430.972	429.705	99.706
433.053	433.837	100.181
434.586	432.804	99.59
430.463	430.222	99.944
432.52	431.771	99.827
431.489	430.738	99.826
429.937	429.189	99.826
430.972	430.222	99.826
431.489	430.738	99.826
430.964	429.705	99.708
432.007	431.255	99.826
430.459	429.705	99.825
430.968	429.705	99.707
429.424	428.672	99.825
429.941	428.672	99.705
429.946	429.189	99.824
430.977	429.705	99.705
427.876	427.123	99.824
428.913	427.64	99.703
429.422	427.64	99.585
427.886	428.156	100.063
428.398	427.64	99.823
427.363	426.607	99.823
427.877	426.607	99.703
427.363	426.607	99.823
427.877	426.607	99.703
427.367	426.607	99.822
427.889	427.123	99.821
424.787	424.541	99.942
425.815	425.057	99.822
426.85	426.09	99.822
426.332	425.574	99.822
425.298	424.541	99.822
426.332	425.574	99.822
424.78	424.024	99.822
424.787	424.541	99.942
427.36	425.574	99.582
423.237	422.991	99.942
424.774	423.508	99.702
424.787	424.541	99.942
423.228	422.475	99.822
432.03	430.738	99.701
429.437	428.672	99.822
427.889	427.123	99.821
429.438	429.189	99.942
427.372	426.09	99.7
426.338	426.607	100.063
430.485	428.672	99.579
431.511	430.738	99.821
431.516	430.222	99.7
427.886	428.156	100.063
432.543	432.288	99.941
442.894	442.101	99.821
447.008	446.749	99.942
449.049	449.332	100.063
443.925	443.134	99.822
438.746	437.969	99.823
442.415	440.035	99.462
440.262	441.068	100.183
440.828	439.518	99.703
436.661	436.936	100.063
438.229	436.936	99.705
438.233	436.936	99.704
437.198	436.42	99.822
435.641	434.87	99.823
434.089	433.321	99.823
439.785	439.002	99.822
443.887	444.167	100.063
443.952	442.101	99.583
447.029	446.234	99.822
440.815	440.035	99.823
448.602	447.265	99.702
443.924	443.134	99.822
441.859	441.068	99.821
439.789	439.002	99.821
446.492	446.233	99.942
445.517	443.65	99.581
442.357	442.101	99.942
447.033	446.233	99.821
443.411	442.617	99.821
441.841	441.584	99.942
442.376	441.584	99.821
447.062	445.716	99.699
441.863	441.068	99.82
446.468	446.749	100.063
446.049	444.167	99.578
440.258	441.068	100.184
447.626	445.2	99.458
442.362	442.101	99.941
442.362	442.101	99.941
438.759	437.969	99.82
438.273	436.42	99.577
435.644	435.387	99.941
437.207	436.42	99.82
435.644	435.387	99.941
436.176	435.387	99.819
437.755	435.903	99.577
437.198	436.936	99.94
436.677	436.42	99.941
438.782	437.452	99.697
437.602	440.551	100.674
442.367	441.584	99.823
443.427	442.101	99.701
444.467	443.134	99.7
442.357	442.101	99.942
443.435	442.101	99.699
443.912	443.65	99.941
444.386	445.2	100.183
440.298	439.518	99.823
438.75	437.969	99.822
441.341	440.551	99.821
440.766	441.584	100.186
440.281	441.585	100.296
439.242	439.518	100.063
442.859	443.134	100.062
447.568	441.584	98.663
444.419	443.65	99.827
442.861	442.617	99.945
438.199	436.42	99.594
441.838	440.035	99.592
443.906	443.134	99.826
439.77	438.485	99.708
442.348	442.101	99.944
441.846	440.551	99.707
440.831	438.485	99.468
438.199	439.518	100.301
438.726	440.551	100.416
439.23	437.969	99.713
437.693	437.969	100.063
447.523	441.584	98.673
441.287	437.969	99.248
445.941	441.584	99.023
446.494	443.65	99.363
442.347	440.551	99.594
441.98	439.519	99.4431
443.349	439.518	99.136
439.764	440.551	100.179
440.79	441.068	100.063
443.868	439.518	99.02
442.342	441.068	99.712
439.257	442.617	100.765
440.791	438.485	99.477
438.695	436.936	99.599
441.307	442.617	100.297
437.715	439.002	100.294
442.328	439.002	99.248
438.717	436.936	99.594
440.273	440.035	99.946
441.306	440.551	99.829
446.515	442.617	99.127
441.323	439.518	99.591
437.702	436.42	99.707
437.698	437.452	99.944
442.882	441.584	99.707
438.214	437.969	99.944
435.117	433.838	99.706
439.765	439.518	99.944
439.25	438.485	99.826
438.732	437.969	99.826
435.629	435.903	100.063
437.192	439.002	100.414
437.177	437.452	100.063
437.172	436.936	99.946
438.174	434.87	99.246
442.344	440.035	99.478
431.012	432.288	100.296
437.186	437.969	100.179
440.731	434.354	98.553
434.123	437.969	100.886
432.52	431.771	99.827
438.717	435.387	99.241
437.689	436.936	99.828
435.633	435.903	100.062
437.698	438.485	100.18
442.334	438.485	99.13
436.711	436.936	100.052
438.715	437.969	99.83
445.479	440.035	98.778
445.416	437.969	98.328
439.243	437.969	99.71
441.297	438.485	99.363
441.32	439.519	99.5919
444.434	439.518	98.894
439.98	439.519	99.8953
434.175	435.904	100.398
436.661	435.906	99.827
439.761	439.519	99.945
438.212	437.453	99.827
438.731	437.972	99.827
437.685	436.42	99.711
436.691	436.42	99.9381
436.139	435.903	99.946
439.724	435.903	99.131
441.314	439.002	99.476
442.875	441.068	99.592
435.11	434.87	99.945
439.241	438.485	99.828
437.68	435.903	99.594
438.731	440.551	100.415
432.553	433.838	100.297
438.206	437.969	99.946
438.73	436.936	99.591
432.532	432.805	100.063
444.952	440.036	98.895
436.14	434.871	99.709
441.324	439.002	99.474
434.093	436.42	100.536
432.532	432.804	100.063
437.177	437.452	100.063
435.608	434.354	99.712
430.459	430.222	99.945
437.181	436.936	99.944
438.734	437.452	99.708
444.45	438.485	98.658
436.66	436.42	99.945
430.476	431.771	100.301
436.645	433.838	99.357
435.103	433.837	99.709
428.97	431.771	100.653
434.597	434.354	99.944
438.206	433.837	99.003
431.993	430.222	99.59
432.558	435.387	100.654
433.563	432.804	99.825
436.64	433.837	99.358
438.746	437.969	99.823
433.564	433.838	100.063
436.674	434.87	99.587
440.295	436.936	99.237
432.013	436.42	101.02
434.08	433.837	99.944
438.733	437.969	99.826
433.564	433.837	100.063
439.771	436.42	99.238
439.252	435.387	99.12
436.664	436.42	99.944
436.66	436.42	99.945
435.617	434.354	99.71
436.659	435.903	99.827
437.693	436.936	99.827
434.596	434.87	100.063
437.17	435.387	99.592
429.425	429.189	99.945
436.645	433.837	99.357
427.442	431.255	100.892
429.419	428.156	99.706
432.47	428.672	99.122
429.928	428.672	99.708
426.846	426.607	99.944
422.804	425.574	100.655
425.798	425.057	99.826
423.745	423.508	99.944
427.314	424.541	99.351
424.273	424.541	100.063
425.2	422.475	99.359
422.255	424.024	100.419
425.766	424.024	99.591
427.354	426.607	99.825
428.35	426.607	99.593
429.412	427.123	99.467
427.821	425.057	99.354
423.774	424.541	100.181
425.332	427.123	100.421
429.896	427.64	99.475
424.312	426.09	100.419
431.921	426.09	98.65
424.316	426.09	100.418
423.288	425.574	100.54
430.88	424.024	98.409
423.241	423.508	100.063
419.692	422.475	100.663
423.729	422.991	99.826
421.215	422.475	100.299
426.707	421.442	98.766
421.693	421.958	100.063
423.693	420.409	99.225
420.115	419.376	99.824
418.027	416.794	99.705
412.585	416.794	101.02
421.544	416.794	98.873
416.058	417.31	100.301
416.531	416.794	100.063
419.965	415.244	98.876
417.031	416.794	99.943
413.556	416.277	100.658
420.457	415.761	98.883
414.987	415.244	100.062
415.525	416.277	100.181
415.942	414.728	99.708
417.433	414.728	99.352
408.031	412.662	101.135
413.41	413.178	99.944
414.896	413.178	99.586
412.893	412.662	99.944
414.42	413.695	99.825
414.96	414.728	99.944
418.911	414.211	98.878
416.577	417.827	100.3
416.041	416.794	100.181
418.555	417.827	99.826
420.58	418.343	99.468
426.223	420.925	98.757
418.174	421.958	100.905
427.311	423.508	99.11
426.318	424.541	99.583
423.75	422.991	99.821
422.203	421.958	99.942
423.224	421.958	99.701
422.196	420.925	99.699
424.271	423.508	99.82
432.054	430.222	99.576
428.926	428.672	99.941
424.793	424.024	99.819
431.011	429.705	99.697
432.031	431.771	99.94
426.345	425.574	99.819
425.305	426.607	100.306
430.48	429.705	99.82
426.858	426.09	99.82
427.372	426.09	99.7
428.417	427.123	99.698
426.339	427.123	100.184
425.304	425.057	99.942
425.3	424.024	99.7
428.413	427.123	99.699
424.791	424.541	99.941
425.308	425.057	99.941
426.863	425.057	99.577
427.903	426.607	99.697
429.454	428.672	99.818
427.379	427.123	99.94
431.016	429.705	99.696
428.93	428.672	99.94
428.424	427.64	99.817
428.948	427.64	99.695
430.493	429.705	99.817
428.464	426.09	99.446
425.833	425.574	99.939
427.901	427.64	99.939
427.901	427.64	99.939
426.362	425.574	99.815
430.018	428.156	99.567
427.886	428.156	100.063
425.845	425.057	99.815
427.429	425.574	99.566
429.435	429.705	100.063
424.804	424.541	99.938
427.415	426.09	99.69
431.006	430.738	99.938
424.858	422.475	99.439
424.79	425.057	100.063
420.674	420.409	99.937
421.729	420.409	99.687
421.693	421.958	100.063
421.197	420.409	99.813
419.127	418.343	99.813
418.586	419.892	100.312
419.632	419.376	99.939
421.188	420.409	99.815
421.699	421.442	99.939
420.144	420.925	100.186
421.177	421.442	100.063
420.145	419.892	99.94
419.628	419.892	100.063
420.651	419.376	99.697
423.763	422.475	99.696
422.728	421.958	99.818
423.249	421.958	99.695
424.796	424.541	99.94
420.164	422.991	100.673
425.787	422.475	99.222
421.188	421.958	100.183
421.186	422.475	100.306
420.66	420.925	100.063
426.794	421.442	98.746
417.098	419.892	100.67
424.268	422.991	99.699
425.803	423.508	99.461
419.14	420.925	100.426
423.74	419.892	99.092
418.576	417.827	99.821
419.065	416.794	99.458
415.046	417.827	100.67
421.685	419.892	99.575
421.135	418.343	99.337
416.059	418.343	100.549
421.14	416.794	98.968
414.997	415.761	100.184
412.007	415.761	100.911
416.489	415.244	99.701
415.471	414.728	99.821
417.999	415.244	99.341
416.531	416.794	100.063
413.935	413.695	99.942
414.94	413.695	99.7
417.973	414.211	99.1
414.944	413.695	99.699
412.437	413.695	100.305
414.925	413.178	99.579
414.911	412.662	99.458
408.889	411.629	100.67
413.385	412.145	99.7
418.507	414.728	99.097
414.456	414.211	99.941
409.992	414.728	101.155
416.473	414.728	99.581
416.006	415.761	99.941
418.052	416.794	99.699
420.578	417.31	99.223
417.066	418.859	100.43
423.745	418.859	98.847
419.627	418.859	99.817
418.086	418.859	100.185
419.099	416.794	99.45
420.145	418.859	99.694
419.115	418.859	99.939
418.595	417.31	99.693
417.566	418.343	100.186
419.11	418.343	99.817
416.523	415.761	99.817
421.177	421.442	100.063
419.623	418.343	99.695
421.184	420.409	99.816
418.077	416.794	99.693
417.054	418.343	100.309
421.173	419.892	99.696
420.661	420.409	99.94
413.434	413.695	100.063
419.096	417.827	99.697
417.554	416.794	99.818
417.546	416.277	99.696
421.695	421.442	99.94
420.137	418.859	99.696
421.178	420.925	99.94
419.104	417.31	99.572
413.442	414.211	100.186
420.661	420.409	99.94
419.614	417.827	99.574
421.181	419.892	99.694
423.781	421.958	99.57
420.158	418.859	99.691
420.149	419.892	99.939
418.597	419.376	100.186
422.222	420.925	99.693
423.258	422.475	99.815
422.744	421.442	99.692
419.118	418.343	99.815
420.157	419.376	99.814
421.716	420.409	99.69
419.123	418.343	99.814
421.703	421.442	99.938
418.596	418.859	100.063
422.764	420.409	99.443
418.609	417.827	99.813
418.086	417.827	99.938
420.162	419.376	99.813
415.502	415.244	99.938
414.471	413.178	99.688
413.957	413.178	99.812
414.991	414.211	99.812
416.023	415.761	99.937
415.499	415.761	100.063
415.502	415.244	99.938
414.987	414.211	99.813
414.468	414.211	99.938
414.985	414.728	99.938
415.5	416.277	100.187
417.567	416.277	99.691
416.531	416.794	100.063
418.079	417.31	99.816
417.565	417.31	99.939
417.565	417.31	99.939
417.038	414.728	99.446
415.5	416.277	100.187
418.079	417.31	99.816
419.116	417.31	99.569
418.08	418.343	100.063
417.565	417.31	99.939
420.683	417.827	99.321
414.988	416.794	100.435
421.176	417.31	99.082
415.506	416.794	100.31
416.01	415.761	99.94
413.957	415.244	100.311
416.527	415.244	99.692
412.927	413.695	100.186
419.624	413.178	98.464
410.359	413.178	100.687
413.934	412.145	99.568
412.909	412.145	99.815
408.818	410.596	100.435
414.4	410.596	99.082
408.803	409.563	100.186
413.887	410.079	99.08
408.307	410.079	100.434
407.285	410.079	100.686
412.849	409.046	99.079
405.254	408.014	100.681
411.31	408.53	99.324
410.763	407.497	99.205
405.276	408.53	100.803
408.263	408.014	99.939
408.234	406.981	99.693
407.209	406.464	99.817
408.708	406.464	99.451
408.684	405.431	99.204
400.727	405.431	101.174
405.661	404.915	99.816
406.643	404.398	99.448
405.13	403.882	99.692
406.639	404.398	99.449
400.645	403.365	100.679
405.14	404.398	99.817
406.183	405.431	99.815
408.217	405.948	99.444
410.231	405.431	98.83
402.69	405.948	100.809
411.356	407.497	99.062
404.144	404.398	100.063
406.724	406.981	100.063
407.75	407.497	99.938
407.739	406.981	99.814
409.792	407.497	99.44
407.757	408.014	100.063
408.261	407.497	99.813
405.692	405.948	100.063
405.683	405.431	99.938
408.256	407.497	99.814
407.229	406.981	99.939
409.288	408.53	99.815
407.229	406.981	99.939
408.221	405.948	99.443
405.176	405.431	100.063
405.683	405.431	99.938
406.183	405.431	99.815
405.71	406.464	100.186
408.228	406.464	99.568
406.195	405.948	99.939
408.242	406.981	99.691
407.217	406.464	99.815
404.144	404.398	100.063
406.144	403.882	99.443
403.616	403.365	99.938
404.132	403.882	99.938
404.598	402.332	99.44
402.569	401.816	99.813
402.573	401.816	99.812
402.573	401.816	99.812
402.069	401.816	99.937
403.069	401.299	99.561
402.577	401.816	99.811
401.024	400.266	99.811
402.063	401.299	99.81
400.519	400.266	99.937
400.519	400.266	99.937
402.053	400.783	99.684
401.535	400.266	99.684
401.04	400.783	99.936
401.021	399.75	99.683
399.498	399.75	100.063
400.511	399.75	99.81
400.515	399.75	99.809
399.998	399.234	99.809
400.002	399.234	99.808
399.484	398.717	99.808
400.519	399.75	99.808
402.071	401.299	99.808
401.04	400.266	99.807
400.523	399.75	99.807
400.006	399.234	99.807
400.523	399.75	99.807
400.531	400.783	100.063
401.56	401.299	99.935
401.56	401.299	99.935
401.56	401.299	99.935
402.071	401.299	99.808
402.595	402.849	100.063
404.647	402.332	99.428
400.014	400.266	100.063
399.489	399.234	99.936
399.48	398.717	99.809
398.456	398.201	99.936
398.972	398.717	99.936
400.006	399.75	99.936
403.093	401.299	99.555
401.036	400.266	99.808
398.476	399.234	100.19
399.489	399.234	99.936
400.523	400.266	99.936
401.021	399.75	99.683
401.537	399.75	99.555
397.426	397.168	99.935
401.033	399.75	99.68
400.01	399.75	99.935
401.563	401.816	100.063
402.071	401.299	99.808
401.554	400.783	99.808
400.014	400.266	100.063
401.55	400.783	99.809
402.06	400.266	99.554
401.044	400.783	99.935
402.591	400.783	99.551
397.441	398.201	100.191
399.997	398.201	99.551
397.94	397.168	99.806
397.944	397.168	99.805
396.396	396.135	99.934
396.391	395.618	99.805
396.396	396.135	99.934
396.909	396.135	99.805
396.9	395.618	99.677
395.367	395.102	99.933
395.356	394.585	99.805
393.816	393.552	99.933
394.843	394.069	99.804
394.321	393.552	99.805
392.773	392.003	99.804
393.812	393.552	99.934
393.816	393.552	99.933
394.333	394.069	99.933
396.39	395.102	99.675
396.913	396.135	99.804
395.885	396.135	100.063
398.467	397.168	99.674
396.401	396.651	100.063
397.434	397.684	100.063
398.979	398.201	99.805
399.5	398.717	99.804
394.317	393.036	99.675
392.272	392.519	100.063
392.783	392.519	99.933
392.262	392.003	99.934
393.295	393.036	99.934
394.839	394.069	99.805
394.321	393.552	99.805
391.256	392.003	100.191
392.765	392.003	99.806
394.809	392.519	99.42
393.299	393.036	99.933
394.325	393.552	99.804
393.285	392.003	99.674
392.266	392.003	99.933
391.749	391.486	99.933
391.252	392.003	100.192
393.277	392.003	99.676
391.738	390.97	99.804
391.749	391.486	99.933
391.738	390.97	99.804
390.715	390.453	99.933
391.208	389.937	99.675
391.208	389.937	99.675
389.701	390.453	100.193
390.208	390.453	100.063
390.198	389.937	99.933
390.699	389.937	99.805
390.699	389.937	99.805
389.146	388.388	99.805
387.098	386.838	99.933
387.076	386.322	99.805
386.581	386.322	99.933
386.06	385.805	99.934
388.08	386.322	99.547
385.532	384.772	99.803
385.516	384.256	99.673
385.034	384.772	99.932
385.536	384.772	99.802
385.018	384.256	99.802
384	383.739	99.932
385.018	384.256	99.802
385.034	384.772	99.932
385.006	383.739	99.671
383.987	383.223	99.801
384.504	383.739	99.801
383.487	383.223	99.931
384.508	383.739	99.8
385.532	384.256	99.669
382.982	383.223	100.063
385.555	385.289	99.931
387.096	386.322	99.8
386.089	386.838	100.194
387.618	387.355	99.932
390.188	388.904	99.671
387.639	388.388	100.193
388.135	387.871	99.932
389.169	388.904	99.932
388.131	387.871	99.933
388.648	388.388	99.933
392.225	389.421	99.285
390.713	388.904	99.537
388.659	388.904	100.063
389.687	388.904	99.799
389.173	388.904	99.931
388.143	388.388	100.063
389.683	388.904	99.8
390.713	388.904	99.537
389.175	389.421	100.063
389.689	389.421	99.931
389.689	389.421	99.931
388.659	388.904	100.063
389.156	387.355	99.537
387.622	387.355	99.931
387.617	386.838	99.799
387.622	387.355	99.931
388.656	388.388	99.931
395.904	394.585	99.667
396.412	396.135	99.93
396.415	395.618	99.799
395.885	396.135	100.063
398.503	397.168	99.665
397.458	396.651	99.797
396.918	397.168	100.063
397.963	397.684	99.93
396.419	395.618	99.798
397.458	396.651	99.797
397.976	397.168	99.797
396.94	396.135	99.797
396.956	395.618	99.663
395.396	394.585	99.795
395.382	395.102	99.929
394.878	394.069	99.795
393.832	393.552	99.929
394.891	393.552	99.661
393.33	392.519	99.794
392.272	392.519	100.063
392.802	392.519	99.928
393.858	392.519	99.66
391.768	391.486	99.928
391.756	392.003	100.063
392.802	392.519	99.928
392.822	391.486	99.66
390.735	390.453	99.928
390.724	390.97	100.063
393.344	392.003	99.659
390.724	390.97	100.063
393.319	393.036	99.928
395.417	394.069	99.659
393.809	394.585	100.197
394.337	394.585	100.063
396.416	396.135	99.929
394.853	395.102	100.063
395.885	396.135	100.063
395.388	394.585	99.797
399.029	397.684	99.663
396.906	397.684	100.196
398.507	397.168	99.664
397.45	397.168	99.929
396.401	396.651	100.063
396.929	396.651	99.93
397.988	396.651	99.664
396.412	396.135	99.93
397.446	397.168	99.93
397.458	396.651	99.797
396.918	397.168	100.063
397.458	396.651	99.797
395.885	396.135	100.063
396.94	396.135	99.797
399.011	398.201	99.797
398.996	398.717	99.93
399.025	397.684	99.664
397.979	397.168	99.796
397.462	396.651	99.796
395.899	395.618	99.929
395.875	396.651	100.196
394.305	396.651	100.595
397.438	397.168	99.932
396.401	396.651	100.063
397.442	396.651	99.801
395.885	396.135	100.063
397.438	396.651	99.802
395.886	395.102	99.802
394.337	394.585	100.063
397.953	396.135	99.543
394.854	394.585	99.932
393.305	393.552	100.063
394.847	393.552	99.672
393.298	392.519	99.802
393.82	393.036	99.801
393.302	392.519	99.801
392.267	391.486	99.801
391.757	391.486	99.931
391.753	390.97	99.8
392.268	390.97	99.669
391.24	390.97	99.931
392.272	390.97	99.668
390.208	390.453	100.063
392.272	390.97	99.668
390.208	390.453	100.063
389.173	388.904	99.931
389.681	388.388	99.668
390.722	389.421	99.667
390.208	390.453	100.063
391.761	391.486	99.93
392.794	391.486	99.667
391.24	392.003	100.195
391.756	392.003	100.063
394.341	393.552	99.8
393.303	393.036	99.932
392.79	393.552	100.194
394.851	393.552	99.671
392.786	392.519	99.932
395.886	394.069	99.541
391.77	393.552	100.455
394.847	394.069	99.803
394.333	394.069	99.933
396.403	395.618	99.802
395.886	395.102	99.802
395.886	395.102	99.802
395.371	395.102	99.932
396.403	395.618	99.802
396.404	396.135	99.932
396.402	395.102	99.672
394.337	394.585	100.063
394.333	393.552	99.802
393.816	393.036	99.802
394.333	393.552	99.802
392.788	393.036	100.063
393.299	393.036	99.933
394.329	393.552	99.803
393.294	392.519	99.803
392.263	391.486	99.802
392.775	391.486	99.672
390.724	390.97	100.063
392.781	392.003	99.802
391.756	392.003	100.063
392.257	390.97	99.672
390.202	389.937	99.932
390.193	389.421	99.802
389.169	388.904	99.932
389.666	388.388	99.672
389.162	388.388	99.801
386.595	386.838	100.063
387.597	386.322	99.671
388.127	387.355	99.801
387.096	386.322	99.8
387.086	385.805	99.669
386.078	386.322	100.063
386.061	385.289	99.8
388.123	386.322	99.536
385.046	385.289	100.063
385.547	384.772	99.799
384.008	383.739	99.93
385.034	384.256	99.798
382.974	382.706	99.93
383.481	382.706	99.798
382.458	382.19	99.93
383.481	382.706	99.798
383.993	382.706	99.665
385.037	384.256	99.797
384.014	384.256	100.063
383.498	383.739	100.063
385.042	384.772	99.93
385.038	384.772	99.931
385.547	384.772	99.799
385.038	384.772	99.931
385.555	385.289	99.931
386.072	385.805	99.931
386.072	385.805	99.931
386.578	385.805	99.8
386.578	385.805	99.8
386.072	385.805	99.931
386.578	385.805	99.8
387.111	387.355	100.063
387.096	386.322	99.8
385.574	386.322	100.194
385.022	384.256	99.801
387.083	385.805	99.67
386.585	386.322	99.932
386.585	386.322	99.932
388.127	387.355	99.801
387.606	386.838	99.802
386.585	386.322	99.932
388.63	386.838	99.539
386.072	385.805	99.931
385.555	385.289	99.931
386.578	385.805	99.8
387.622	387.355	99.931
387.622	387.355	99.931
388.638	386.838	99.537
387.617	386.838	99.799
386.582	385.805	99.799
386.588	386.322	99.931
387.626	387.355	99.93
385.555	385.289	99.931
386.058	384.772	99.667
386.075	385.805	99.93
387.102	385.805	99.665
385.037	384.256	99.797
385.037	384.256	99.797
384.012	383.739	99.929
386.07	384.256	99.53
383.495	383.223	99.929
383.498	383.739	100.063
384.004	382.706	99.662
382.975	382.19	99.795
381.428	381.157	99.929
381.94	381.157	99.795
381.948	381.673	99.928
382.457	381.673	99.795
381.432	381.157	99.928
381.939	380.64	99.66
381.43	380.64	99.793
380.915	380.64	99.928
380.916	380.124	99.792
380.914	379.608	99.657
379.369	379.608	100.063
381.951	381.157	99.792
381.435	382.19	100.198
382.465	382.19	99.928
381.944	381.157	99.794
382.982	382.706	99.928
382.979	382.19	99.794
382.982	383.223	100.063
384.531	383.739	99.794
384.533	384.256	99.928
384.016	383.739	99.928
383.495	383.223	99.929
382.978	382.706	99.929
383.493	382.706	99.795
382.975	382.19	99.795
382.465	382.706	100.063
384.529	384.256	99.929
384.006	383.223	99.796
384.012	383.739	99.929
386.601	384.772	99.527
385.05	384.772	99.928
384.53	384.772	100.063
385.562	385.289	99.929
384.53	384.772	100.063
385.559	384.772	99.796
386.077	384.772	99.662
385.046	385.289	100.063
385.559	384.256	99.662
384.528	383.739	99.795
384.533	384.256	99.928
383.498	383.739	100.063
382.978	382.706	99.929
382.454	381.673	99.796
384.528	383.739	99.795
385.045	384.256	99.795
383.495	383.223	99.929
382.465	382.706	100.063
382.968	381.673	99.662
382.457	381.157	99.66
381.433	381.673	100.063
382.461	382.19	99.929
382.453	381.157	99.661
381.432	381.157	99.928
381.944	381.157	99.794
380.915	380.64	99.928
380.909	380.124	99.794
379.364	379.091	99.928
379.87	378.575	99.659
378.329	377.542	99.792
378.846	378.058	99.792
379.368	379.091	99.927
378.851	378.575	99.927
379.364	378.575	99.792
377.817	377.542	99.927
379.363	378.058	99.656
378.332	377.542	99.791
376.272	376.509	100.063
377.297	376.509	99.791
377.815	377.025	99.791
377.304	377.025	99.926
377.304	377.542	100.063
377.817	377.542	99.927
377.304	377.542	100.063
378.323	377.025	99.657
378.336	378.575	100.063
379.881	379.091	99.792
378.336	378.575	100.063
378.847	378.575	99.928
378.847	378.575	99.928
379.874	379.091	99.794
380.395	379.608	99.793
380.915	380.64	99.928
382.469	381.673	99.792
382.987	381.673	99.657
382.465	382.706	100.063
381.433	381.673	100.063
381.944	381.157	99.794
382.983	382.19	99.793
381.433	381.673	100.063
382.982	382.706	99.928
383.496	382.706	99.794
380.917	381.157	100.063
382.457	381.157	99.66
381.432	381.157	99.928
381.948	381.673	99.928
382.465	382.19	99.928
383.494	382.19	99.66
381.426	380.64	99.794
380.915	380.64	99.928
380.391	379.608	99.794
380.913	380.124	99.793
380.393	378.575	99.522
377.833	379.091	100.333
380.398	380.124	99.928
381.944	381.157	99.794
380.913	380.124	99.793
381.434	380.64	99.792
382.991	381.673	99.656
380.401	380.64	100.063
380.919	380.64	99.927
382.469	381.157	99.657
380.919	380.64	99.927
380.403	379.608	99.791
379.885	379.091	99.791
378.85	378.058	99.791
377.817	377.542	99.927
378.336	377.542	99.79
378.856	377.542	99.653
377.304	377.025	99.926
376.788	377.025	100.063
377.819	377.025	99.79
377.304	377.025	99.926
378.856	377.542	99.653
376.272	376.509	100.063
377.824	376.509	99.652
376.788	376.509	99.926
377.309	376.509	99.788
376.274	375.992	99.925
376.791	376.509	99.925
377.308	377.025	99.925
377.304	377.542	100.063
379.378	378.058	99.652
377.304	377.025	99.926
378.336	378.575	100.063
377.82	378.058	100.063
380.926	379.608	99.654
381.439	381.157	99.926
380.922	380.64	99.926
382.473	382.19	99.926
382.473	382.19	99.926
381.949	382.19	100.063
382.986	382.706	99.927
382.469	382.19	99.927
382.465	382.706	100.063
383.505	382.19	99.657
382.469	381.673	99.792
381.433	381.673	100.063
381.435	381.157	99.927
381.951	381.157	99.792
381.432	381.157	99.928
381.951	381.157	99.792
382.473	381.673	99.791
381.955	381.157	99.791
381.433	381.673	100.063
381.952	381.673	99.927
382.469	381.673	99.792
382.987	382.19	99.792
382.473	381.673	99.791
381.955	381.157	99.791
381.439	381.157	99.926
381.442	379.608	99.519
379.369	379.608	100.063
380.406	380.124	99.926
379.369	379.608	100.063
378.85	378.058	99.791
376.788	377.025	100.063
377.817	377.542	99.927
377.808	376.509	99.656
376.784	376.509	99.927
375.233	374.959	99.927
375.745	374.959	99.791
374.709	373.926	99.791
374.713	373.926	99.79
374.713	373.926	99.79
374.714	373.41	99.652
373.17	372.893	99.926
373.682	372.893	99.789
372.136	371.86	99.926
372.656	372.377	99.925
373.168	372.377	99.788
372.14	371.86	99.925
371.106	370.828	99.925
372.129	371.344	99.789
371.615	370.828	99.788
371.615	370.828	99.788
371.623	371.344	99.925
371.626	371.86	100.063
374.203	373.41	99.788
373.69	373.41	99.925
373.691	373.926	100.063
375.754	375.476	99.926
378.342	377.025	99.652
377.819	378.575	100.2
378.854	378.058	99.79
375.756	375.992	100.063
379.885	380.124	100.063
381.955	381.157	99.791
376.788	377.025	100.063
376.784	376.509	99.927
377.301	377.025	99.927
378.846	378.058	99.792
377.293	376.509	99.792
376.784	376.509	99.927
376.263	375.992	99.928
378.323	377.025	99.657
377.293	376.509	99.792
376.784	376.509	99.927
376.78	375.992	99.791
376.784	376.509	99.927
377.815	377.025	99.791
375.233	374.959	99.927
379.881	379.091	99.792
381.949	382.19	100.063
382.987	382.19	99.792
381.952	381.673	99.927
378.846	378.058	99.792
377.811	377.025	99.792
379.364	378.575	99.792
376.784	376.509	99.927
376.262	375.476	99.791
376.779	375.476	99.654
376.788	377.025	100.063
378.332	377.542	99.791
378.852	377.542	99.654
376.27	375.476	99.789
376.791	375.992	99.788
377.305	376.509	99.789
376.791	376.509	99.925
377.313	375.476	99.513
375.758	375.476	99.925
375.76	374.959	99.787
375.244	374.959	99.924
375.244	374.959	99.924
375.246	374.443	99.786
375.763	374.959	99.786
374.214	373.41	99.785
374.732	373.926	99.785
373.694	373.41	99.924
373.175	373.41	100.063
373.7	372.377	99.646
372.662	371.86	99.785
370.078	370.311	100.063
372.149	370.828	99.645
371.63	370.828	99.784
371.11	371.344	100.063
372.659	372.893	100.063
372.142	372.377	100.063
373.694	373.41	99.924
373.694	373.41	99.924
374.723	374.959	100.063
376.274	375.992	99.925
374.726	375.476	100.2
376.266	375.476	99.79
379.378	377.542	99.516
376.271	378.058	100.475
377.82	378.058	100.063
380.919	378.058	99.249
379.379	378.575	99.788
378.859	378.575	99.925
378.85	379.608	100.2
379.378	378.058	99.652
379.9	378.575	99.651
378.342	378.058	99.925
379.376	379.091	99.925
379.379	378.575	99.788
377.304	377.542	100.063
379.389	377.542	99.513
377.825	377.542	99.925
376.788	377.542	100.2
378.869	376.509	99.377
374.726	375.992	100.338
374.74	376.509	100.472
377.301	377.025	99.927
377.293	376.509	99.792
379.874	377.542	99.386
378.859	377.025	99.516
377.304	378.058	100.2
378.336	377.542	99.79
378.351	376.509	99.513
377.312	376.509	99.787
377.82	378.058	100.063
380.409	380.124	99.925
379.369	379.608	100.063
381.977	380.124	99.515
381.443	381.157	99.925
382.477	382.19	99.925
381.449	380.64	99.788
380.932	380.124	99.788
380.926	380.64	99.925
381.453	380.64	99.787
380.409	380.124	99.925
376.795	375.992	99.787
376.795	375.992	99.787
379.369	379.608	100.063
380.954	379.091	99.511
377.829	377.542	99.924
377.312	377.025	99.924
378.346	378.058	99.924
378.351	377.542	99.786
378.355	377.542	99.785
378.883	377.542	99.646
376.799	376.509	99.923
377.841	377.025	99.784
373.175	373.41	100.063
374.207	374.443	100.063
375.767	374.959	99.785
373.175	373.41	100.063
377.834	377.025	99.786
377.815	378.575	100.201
380.401	380.64	100.063
382.484	381.673	99.788
384.041	383.223	99.787
382.458	383.223	100.2
383.507	383.223	99.926
383.507	383.223	99.926
384.033	383.223	99.789
383.507	383.223	99.926
384.029	383.223	99.79
378.336	378.575	100.063
381.959	381.157	99.79
380.928	380.124	99.789
384.557	383.223	99.653
379.369	380.124	100.199
379.371	378.575	99.79
378.338	377.025	99.653
381.439	381.157	99.926
378.858	378.058	99.789
378.852	379.091	100.063
379.378	378.058	99.652
376.791	375.476	99.651
378.859	378.575	99.925
373.691	373.926	100.063
376.273	375.476	99.788
380.401	380.64	100.063
378.34	377.542	99.789
376.791	375.992	99.788
379.369	379.608	100.063
374.196	372.893	99.652
383.022	381.157	99.513
373.704	375.476	100.474
377.304	377.542	100.063
378.85	378.058	99.791
378.336	377.542	99.79
377.304	377.542	100.063
376.796	377.542	100.198
379.874	378.058	99.522
379.885	379.091	99.791
379.367	378.575	99.791
378.851	378.575	99.927
378.851	378.575	99.927
380.926	378.058	99.247
378.344	377.542	99.788
375.244	376.509	100.337
377.304	377.025	99.926
378.336	376.509	99.517
376.787	375.992	99.789
376.272	376.509	100.063
376.27	375.476	99.789
376.787	375.992	99.789
375.754	375.476	99.926
376.269	374.959	99.652
375.239	375.476	100.063
377.831	374.959	99.24
375.756	375.992	100.063
374.724	374.443	99.925
376.28	374.959	99.649
373.692	374.959	100.339
374.211	374.959	100.2
374.72	374.443	99.926
375.756	375.992	100.063
375.239	375.476	100.063
376.255	375.476	99.793
376.263	375.992	99.928
374.196	373.926	99.928
373.667	372.893	99.793
373.149	372.377	99.793
374.702	373.926	99.793
375.22	374.443	99.793
376.783	374.959	99.516
373.196	374.443	100.334
376.267	375.992	99.927
379.852	375.992	98.984
376.262	375.476	99.791
371.674	374.443	100.745
376.272	374.443	99.514
378.309	374.443	98.978
372.176	374.443	100.609
373.691	373.926	100.063
374.717	373.926	99.789
375.76	372.893	99.237
379.91	374.959	98.697
368.116	374.959	101.859
376.802	374.443	99.374
376.755	373.41	99.112
371.154	373.926	100.747
374.203	373.41	99.788
379.37	373.41	98.429
368.08	373.41	101.448
376.752	373.41	99.113
373.695	374.443	100.2
374.203	373.926	99.926
374.199	373.41	99.789
373.686	373.41	99.926
373.682	372.893	99.789
373.164	372.377	99.789
370.606	371.344	100.199
371.608	370.828	99.79
372.643	371.86	99.79
372.125	371.344	99.79
370.594	370.828	100.063
371.593	369.795	99.516
371.612	370.828	99.789
370.078	370.311	100.063
371.615	370.828	99.788
371.09	369.795	99.651
369.046	369.278	100.063
370.053	368.762	99.651
369.555	369.278	99.925
369.555	369.278	99.925
370.584	369.795	99.787
370.066	369.278	99.787
370.066	369.278	99.787
369.562	369.795	100.063
370.575	369.278	99.65
369.038	368.762	99.925
369.031	368.245	99.787
368.005	367.729	99.925
370.584	369.795	99.787
368.529	368.762	100.063
370.063	369.278	99.788
370.584	369.795	99.787
370.078	370.311	100.063
372.123	370.311	99.513
372.14	371.344	99.786
372.659	371.344	99.647
371.63	372.377	100.201
372.143	371.86	99.924
372.14	371.86	99.925
374.207	372.893	99.649
371.63	372.377	100.201
372.65	371.86	99.788
374.203	373.41	99.788
375.242	374.443	99.787
375.241	374.959	99.925
376.284	374.959	99.648
374.207	373.926	99.925
373.173	372.893	99.925
374.211	373.41	99.786
374.211	373.41	99.786
373.175	373.41	100.063
373.689	372.893	99.787
372.149	372.893	100.2
375.249	373.41	99.51
373.693	372.893	99.786
372.143	371.86	99.924
373.176	372.377	99.786
375.244	374.959	99.924
375.763	374.959	99.786
373.694	373.41	99.924
372.656	372.377	99.925
373.693	372.893	99.786
372.658	371.86	99.786
372.14	371.344	99.786
371.626	371.344	99.924
371.627	370.311	99.646
371.63	370.828	99.784
371.113	370.828	99.923
371.627	370.828	99.785
371.113	370.828	99.923
370.595	369.795	99.784
369.563	369.278	99.923
370.077	369.278	99.784
370.596	370.311	99.923
371.113	370.311	99.784
370.599	369.795	99.783
370.599	369.795	99.783
369.566	369.278	99.922
370.596	370.311	99.923
369.563	369.278	99.923
370.081	369.278	99.783
370.081	369.278	99.783
368.529	368.762	100.063
370.081	369.278	99.783
370.599	369.795	99.783
370.602	369.795	99.782
371.117	370.828	99.922
370.594	370.828	100.063
373.711	372.377	99.643
373.184	372.893	99.922
372.657	373.41	100.202
374.74	373.926	99.783
373.698	373.41	99.923
370.596	370.311	99.923
370.08	369.795	99.923
369.046	368.762	99.923
371.627	370.828	99.785
371.626	371.344	99.924
369.042	368.762	99.924
368.521	367.729	99.785
372.66	372.377	99.924
371.11	371.344	100.063
369.559	369.278	99.924
370.072	369.795	99.925
369.555	369.278	99.925
371.097	369.795	99.649
369.035	368.245	99.786
369.042	368.762	99.924
369.559	369.278	99.924
368.517	367.729	99.786
371.105	369.795	99.647
366.975	366.696	99.924
367.491	367.212	99.924
366.458	366.179	99.924
369.031	367.729	99.647
369.559	369.278	99.924
368.022	368.762	100.201
368.522	368.245	99.925
371.615	370.311	99.649
373.693	372.893	99.786
369.559	369.278	99.924
373.696	372.377	99.647
373.7	372.377	99.646
371.63	371.344	99.923
372.665	371.86	99.784
371.63	371.344	99.923
371.113	370.828	99.923
371.63	370.828	99.784
371.113	370.828	99.923
371.634	370.311	99.644
370.599	369.795	99.783
369.563	369.278	99.923
368.013	368.245	100.063
369.564	368.762	99.783
369.564	368.762	99.783
368.529	368.245	99.923
369.046	368.245	99.783
367.495	367.212	99.923
368.012	367.729	99.923
368.011	367.212	99.783
369.046	368.245	99.783
368.528	367.212	99.643
366.981	367.212	100.063
367.497	367.729	100.063
369.564	368.762	99.783
367.497	367.729	100.063
368.525	367.729	99.784
366.981	367.212	100.063
368.525	368.245	99.924
367.491	367.212	99.924
367.497	367.729	100.063
367.482	366.696	99.786
372.128	367.212	98.679
369.046	368.245	99.783
368.529	368.245	99.923
364.952	368.762	101.044
369.046	369.278	100.063
370.595	369.795	99.784
374.275	370.311	98.941
369.551	371.86	100.625
374.226	371.344	99.23
373.188	371.344	99.506
366.492	370.311	101.042
367.491	366.179	99.643
372.674	371.344	99.643
375.825	371.86	98.945
367.499	368.245	100.203
371.126	369.278	99.502
369.565	370.311	100.202
364.931	367.212	100.625
373.758	368.245	98.525
369.566	369.278	99.922
366.984	367.729	100.203
364.416	367.729	100.909
372.696	370.311	99.36
363.863	362.564	99.643
365.949	366.179	100.063
370.087	368.762	99.642
365.454	367.212	100.481
368.525	368.245	99.924
373.711	372.377	99.643
370.076	369.795	99.924
365.407	364.113	99.646
366.978	366.696	99.923
366.968	366.179	99.785
368.007	367.212	99.784
366.978	366.696	99.923
366.454	365.663	99.784
366.461	366.179	99.923
366.969	365.663	99.644
365.428	365.146	99.923
365.936	364.63	99.643
364.398	364.113	99.922
363.356	362.564	99.782
363.364	363.08	99.922
363.881	363.597	99.922
364.903	363.597	99.642
363.364	363.08	99.922
363.36	362.564	99.781
361.82	362.047	100.063
363.867	362.564	99.642
361.813	361.531	99.922
362.324	361.531	99.781
361.303	361.531	100.063
363.348	362.047	99.642
361.303	361.531	100.063
364.389	363.08	99.641
363.364	363.08	99.922
363.874	363.08	99.782
363.881	363.597	99.922
365.425	364.113	99.641
364.398	364.113	99.922
363.376	364.113	100.203
364.909	364.113	99.782
364.914	364.63	99.922
367.499	367.212	99.922
366.461	366.179	99.923
366.461	366.179	99.923
366.981	367.212	100.063
368.003	367.212	99.785
368.529	368.245	99.923
369.557	368.245	99.645
372.169	367.729	98.807
364.419	368.245	101.05
368.529	368.245	99.923
368.521	367.729	99.785
369.573	367.729	99.501
364.916	365.146	100.063
371.646	367.212	98.807
364.935	368.245	100.907
369.568	368.245	99.642
371.653	368.245	99.083
363.423	368.245	101.327
369.577	367.212	99.36
374.286	367.729	98.248
364.383	368.245	101.06
367.497	367.729	100.063
366.982	366.696	99.922
368.538	366.696	99.5
364.941	367.729	100.764
369.551	367.729	99.507
369.564	368.245	99.643
368.038	366.179	99.495
365.949	366.179	100.063
366.987	366.179	99.78
366.465	365.663	99.781
365.43	364.63	99.781
363.367	363.08	99.921
363.881	363.08	99.78
363.881	363.08	99.78
363.367	363.08	99.921
362.849	362.047	99.779
363.366	361.531	99.495
360.787	360.498	99.92
360.271	360.498	100.063
361.818	361.015	99.778
361.818	361.015	99.778
360.787	360.498	99.92
360.786	359.982	99.777
360.27	359.982	99.92
361.3	359.982	99.635
360.27	359.982	99.92
361.822	360.498	99.634
359.239	359.465	100.063
359.236	358.949	99.92
358.214	358.949	100.205
360.783	359.982	99.778
359.236	358.949	99.92
359.753	359.465	99.92
360.27	359.982	99.92
359.232	358.949	99.921
360.779	359.982	99.779
360.266	359.982	99.921
360.779	359.982	99.779
360.799	362.047	100.346
364.392	363.08	99.64
362.851	362.564	99.921
362.851	362.564	99.921
362.847	362.564	99.922
361.813	361.531	99.922
362.33	362.047	99.922
361.803	361.015	99.782
360.254	359.465	99.781
358.723	358.949	100.063
359.733	358.949	99.782
363.352	362.047	99.641
362.336	362.564	100.063
363.881	362.564	99.638
362.852	363.08	100.063
363.874	363.08	99.782
362.847	362.564	99.922
362.847	362.564	99.922
363.867	362.564	99.642
362.33	362.047	99.922
362.847	362.564	99.922
363.356	362.564	99.782
362.842	362.047	99.781
364.395	363.597	99.781
363.364	363.08	99.922
362.33	362.047	99.922
357.678	357.399	99.922
358.165	356.883	99.642
358.705	357.916	99.78
358.199	357.916	99.921
357.657	356.366	99.639
356.634	355.85	99.78
358.183	356.883	99.637
357.168	356.883	99.92
357.677	356.883	99.778
356.135	355.85	99.92
356.124	355.333	99.778
356.127	355.333	99.777
356.645	355.85	99.777
357.166	356.366	99.776
356.138	355.85	99.919
354.071	353.784	99.919
[truncated: 1,005 more rows]

## Sheet: Figure 4a
	2 Theta	Intensity	2 Theta	Intensity	2 Theta	Intensity	2 Theta	Intensity	2 Theta	Intensity	2 Theta	Intensity	2 Theta	Intensity	2 Theta	Intensity	2 Theta	Intensity	2 Theta	Intensity	2 Theta	Intensity	2 Theta	Intensity	2 Theta	Intensity	2 Theta	Intensity	2 Theta	Intensity	2 Theta	Intensity	2 Theta	Intensity	2 Theta	Intensity	2 Theta	Intensity	2 Theta	Intensity	2 Theta	Intensity	2 Theta	Intensity	2 Theta	Intensity	2 Theta	Intensity	2 Theta
	2.01047	8863.18	2.01062	8835.49	2.01037	8567.5	2.01037	8795.57	2.01037	8607.41	2.01042	8836.3	2.01042	8630.22	2.01047	8660.36	2.01042	8793.95	2.01042	8619.63	2.01057	8876.22	2.01062	8658.73	2.01047	2.01047	8594.38	2.01047	8546.32	2.01047	8630.22	2.01047	8760.55	2.01047	8703.53	2.01042	8599.27	2.01052	8758.92	2.01047	8561.8	2.01047	8688.05	8664.43	2.01042	8740.18	2.01042	8689.68	2.01042
	2.01423	8674.32	2.01438	8619.67	2.01413	8546.5	2.01413	8917.93	2.01413	8706.74	2.01418	8869.76	2.01418	8647.46	2.01423	8810.48	2.01418	8837.34	2.01418	8846.6	2.01433	8598.37	2.01438	8620.6	2.01423	2.01423	8581.7	2.01423	8655.8	2.01423	8544.65	2.01423	8592.81	2.01423	8571.51	2.01418	8490.93	2.01428	8606.71	2.01423	8611.34	2.01423	8592.81	8556.69	2.01418	8675.25	2.01418	8647.46	2.01418
	2.01798	8493.25	2.01813	8564.9	2.01788	8826.64	2.01788	8640.37	2.01788	8684.31	2.01793	8498.99	2.01793	8623.17	2.01798	8607.89	2.01793	8291.69	2.01793	8578.27	2.01808	8433.07	2.01813	8446.45	2.01798	2.01798	8535.29	2.01798	8348.05	2.01798	8507.58	2.01798	8498.03	2.01798	8462.69	2.01793	8544.84	2.01803	8556.3	2.01798	8237.24	2.01798	8462.69	8410.15	2.01793	8540.06	2.01793	8541.02	2.01793
	2.02174	8600.18	2.02189	8616.89	2.02164	8897.86	2.02164	8653.45	2.02164	8632.56	2.02169	8641.96	2.02169	8597.05	2.02174	8673.3	2.02169	8495.74	2.02169	8703.59	2.02184	8796.54	2.02189	8696.27	2.02174	2.02174	8656.58	2.02174	8457.09	2.02174	8652.41	2.02174	8662.85	2.02174	8616.89	2.02169	8427.84	2.02179	8688.96	2.02174	8796.54	2.02174	8605.41	8411.13	2.02169	8625.25	2.02169	8651.36	2.02169
	2.02549	8630.28	2.02564	8529.86	2.02539	8439.68	2.02539	8543.18	2.02539	8497.07	2.02544	8631.31	2.02544	8736.85	2.02549	8510.39	2.02544	8483.74	2.02544	8565.72	2.02559	8326.96	2.02564	8433.53	2.02549	2.02549	8548.3	2.02549	8458.13	2.02549	8566.75	2.02549	8295.19	2.02549	8495.02	2.02544	8520.64	2.02554	8097.42	2.02549	8345.41	2.02549	8331.06	8514.49	2.02544	8249.08	2.02544	8511.41	2.02544
	2.02925	8426.35	2.0294	8534.42	2.02915	8570.45	2.02915	8482.96	2.02915	8690.87	2.0292	8673.37	2.0292	8496.34	2.02925	8405.77	2.0292	8485.02	2.0292	8678.52	2.02935	8674.4	2.0294	8424.3	2.02925	2.02925	8510.75	2.02925	8523.1	2.02925	8473.7	2.02925	8527.22	2.02925	8646.61	2.0292	8662.05	2.0293	8450.03	2.02925	8623.97	2.02925	8541.63	8500.46	2.0292	8575.59	2.0292	8598.24	2.0292
	2.033	8603.61	2.03315	8519.46	2.0329	8508.24	2.0329	8619.32	2.0329	8587.9	2.03295	8606.97	2.03295	8661.95	2.033	8697.86	2.03295	8465.6	2.03295	8557.6	2.0331	8729.27	2.03315	8532.92	2.033	2.033	8318.62	2.033	8383.69	2.033	8446.53	2.033	8638.39	2.033	8592.39	2.03295	8468.97	2.03305	8663.07	2.033	8703.47	2.033	8430.82	8413.99	2.03295	8435.31	2.03295	8572.19	2.03295
	2.03676	8300.22	2.03691	8510.51	2.03666	8606.48	2.03666	8487.86	2.03666	8651.77	2.03671	8769.31	2.03671	8684.12	2.03676	8795.2	2.03671	8522.37	2.03671	8332.57	2.03686	8385.41	2.03691	8539.62	2.03676	2.03676	8394.04	2.03676	8405.9	2.03676	8472.76	2.03676	8353.06	2.03676	8411.29	2.03671	8423.16	2.03681	8350.91	2.03676	8485.7	2.03676	8538.54	8494.33	2.03671	8501.88	2.03671	8529.92	2.03671
	2.04051	8452.54	2.04066	8600.14	2.04041	8514.58	2.04041	8315.64	2.04041	8484.63	2.04046	8396.93	2.04046	8364.84	2.04051	8547.73	2.04046	8390.51	2.04046	8296.39	2.04061	8454.68	2.04066	8369.12	2.04051	2.04051	8533.83	2.04051	8344.52	2.04051	8445.06	2.04051	8396.93	2.04051	8500.67	2.04046	8557.36	2.04056	8325.27	2.04051	8493.18	2.04051	8376.61	8340.24	2.04046	8488.91	2.04046	8436.5	2.04046
	2.04427	8535.6	2.04442	8426.25	2.04417	8481.46	2.04417	8575.94	2.04417	8621.59	2.04422	8550.46	2.04422	8511.18	2.04427	8592.93	2.04422	8503.75	2.04422	8641.76	2.04437	8621.59	2.04442	8577	2.04427	2.04427	8430.5	2.04427	8382.72	2.04427	8465.53	2.04427	8396.53	2.04427	8474.02	2.04422	8452.79	2.04432	8505.87	2.04427	8568.51	2.04427	8597.18	8501.63	2.04422	8432.62	2.04422	8447.48	2.04422
	2.04803	8425.37	2.04818	8581.03	2.04793	8609.53	2.04793	8805.75	2.04793	8575.55	2.04798	8703.81	2.04798	8537.18	2.04803	8453.87	2.04798	8474.7	2.04798	8397.97	2.04813	8755.33	2.04818	8622.69	2.04803	2.04803	8471.41	2.04803	8301.5	2.04803	8463.74	2.04803	8321.23	2.04803	8440.72	2.04798	8320.14	2.04808	8613.92	2.04803	8441.81	2.04803	8542.66	8438.53	2.04798	8481.28	2.04798	8476.89	2.04798
	2.05178	8661.92	2.05193	8343.76	2.05168	8589.07	2.05168	8544.08	2.05168	8627.64	2.05173	8501.23	2.05173	8498.02	2.05178	8564.44	2.05173	8591.22	2.05173	8473.38	2.05188	8511.95	2.05193	8518.37	2.05178	2.05178	8426.25	2.05178	8351.26	2.05178	8410.18	2.05178	8244.14	2.05178	8399.47	2.05173	8454.1	2.05183	8485.17	2.05178	8328.77	2.05178	8564.44	8171.3	2.05173	8589.07	2.05173	8277.35	2.05173
	2.05554	8462.97	2.05569	8667.67	2.05544	8558.57	2.05544	8559.61	2.05544	8352.84	2.05549	8346.6	2.05549	8404.79	2.05554	8427.65	2.05549	8473.36	2.05549	8460.9	2.05564	8479.6	2.05569	8621.95	2.05554	2.05554	8419.33	2.05554	8346.6	2.05554	8546.1	2.05554	8317.51	2.05554	8560.64	2.05549	8282.18	2.05559	8451.54	2.05554	8340.37	2.05554	8509.73	8318.55	2.05549	8424.53	2.05549	8431.8	2.05549
	2.05929	8614.84	2.05944	8450.91	2.05919	8419.78	2.05919	8335.74	2.05919	8512.13	2.05924	8684.36	2.05924	8414.59	2.05929	8572.3	2.05924	8542.21	2.05924	8400.07	2.05939	8487.22	2.05944	8623.14	2.05929	2.05929	8451.95	2.05929	8397.99	2.05929	8431.2	2.05929	8487.22	2.05929	8411.48	2.05924	8423.93	2.05934	8537.03	2.05929	8577.49	2.05929	8516.28	8335.74	2.05924	8393.84	2.05924	8489.3	2.05924
	2.06305	8454.13	2.0632	8540.04	2.06295	8665.7	2.06295	8438.02	2.06295	8504.6	2.063	8498.16	2.063	8480.98	2.06305	8581.93	2.063	8470.24	2.063	8595.89	2.06315	8485.27	2.0632	8446.61	2.06305	2.06305	8532.53	2.06305	8346.73	2.06305	8457.35	2.06305	8253.3	2.06305	8559.38	2.063	8414.39	2.0631	8609.85	2.06305	8518.56	2.06305	8560.45	8397.21	2.063	8438.02	2.063	8503.53	2.063
	2.0668	8655.98	2.06695	8562.71	2.0667	8421.19	2.0667	8446.92	2.0667	8505.89	2.06675	8503.74	2.06675	8582	2.0668	8290.4	2.06675	8541.27	2.06675	8300.05	2.0669	8513.39	2.06695	8436.2	2.0668	2.0668	8378.31	2.0668	8416.9	2.0668	8246.44	2.0668	8480.16	2.0668	8457.64	2.06675	8393.32	2.06685	8575.57	2.0668	8490.88	2.0668	8503.74	8352.58	2.06675	8541.27	2.06675	8608.81	2.06675
	2.07056	8483.87	2.07071	8628.84	2.07046	8698.65	2.07046	8513.93	2.07046	8657.84	2.07051	8522.53	2.07051	8539.71	2.07056	8550.45	2.07051	8593.4	2.07051	8578.37	2.07066	8470.98	2.07071	8431.24	2.07056	2.07056	8368.96	2.07056	8288.41	2.07056	8548.3	2.07056	8322.78	2.07056	8403.32	2.07051	8595.55	2.07061	8404.4	2.07056	8426.95	2.07056	8513.93	8313.11	2.07051	8470.98	2.07051	8334.59	2.07051
	2.07432	8496.93	2.07447	8440.12	2.07422	8553.73	2.07422	8579.45	2.07422	8278.29	2.07427	8422.97	2.07427	8494.78	2.07432	8665.19	2.07427	8454.06	2.07427	8547.3	2.07442	8559.09	2.07447	8350.09	2.07432	2.07432	8467.99	2.07432	8351.17	2.07432	8606.25	2.07432	8332.95	2.07432	8517.29	2.07427	8340.45	2.07437	8554.8	2.07432	8635.18	2.07432	8389.75	8462.63	2.07427	8566.59	2.07427	8588.03	2.07427
	2.07807	8504	2.07822	8489.06	2.07797	8512.53	2.07797	8429.32	2.07797	8375.99	2.07802	8572.27	2.07802	8575.47	2.07807	8613.87	2.07802	8411.19	2.07802	8401.59	2.07817	8463.46	2.07822	8228.78	2.07807	2.07807	8287.45	2.07807	8330.12	2.07807	8497.59	2.07807	8349.32	2.07807	8393.05	2.07802	8557.33	2.07812	8398.39	2.07807	8483.73	2.07807	8496.53	8483.73	2.07802	8497.59	2.07802	8387.72	2.07802
	2.08183	8620.33	2.08198	8392.24	2.08173	8559.29	2.08173	8627.82	2.08173	8507.89	2.08178	8475.76	2.08178	8473.62	2.08183	8632.11	2.08178	8557.15	2.08178	8682.44	2.08193	8417.94	2.08198	8495.04	2.08183	2.08183	8409.37	2.08183	8354.76	2.08183	8566.78	2.08183	8381.53	2.08183	8457.56	2.08178	8469.34	2.08188	8421.15	2.08183	8471.48	2.08183	8316.21	8475.76	2.08178	8516.45	2.08178	8407.23	2.08178
	2.08558	8334.23	2.08573	8603.48	2.08548	8527	2.08548	8626.53	2.08548	8314.32	2.08553	8332.13	2.08553	8396.04	2.08558	8379.28	2.08553	8390.8	2.08553	8536.43	2.08568	8445.28	2.08573	8446.33	2.08558	2.08558	8401.28	2.08558	8283.94	2.08558	8471.47	2.08558	8298.61	2.08558	8458.9	2.08553	8559.48	2.08563	8397.09	2.08558	8543.76	2.08558	8341.56	8290.23	2.08553	8388.71	2.08553	8299.65	2.08553
	2.08934	8463.52	2.08949	8603.35	2.08924	8538.17	2.08924	8382.57	2.08924	8414.11	2.08929	8633.84	2.08929	8372.05	2.08934	8327.89	2.08929	8734.77	2.08929	8496.11	2.08944	8691.67	2.08949	8559.2	2.08934	2.08934	8331.05	2.08934	8399.39	2.08934	8380.46	2.08934	8410.95	2.08934	8503.47	2.08929	8430.93	2.08939	8455.11	2.08934	8540.27	2.08934	8457.21	8347.87	2.08929	8572.86	2.08929	8505.58	2.08929
	2.09309	8400.11	2.09324	8506.56	2.09299	8641.19	2.09299	8412.63	2.09299	8646.41	2.09304	8605.7	2.09304	8398.02	2.09309	8501.34	2.09304	8417.85	2.09304	8502.39	2.09319	8323.93	2.09324	8354.19	2.09309	2.09309	8342.71	2.09309	8377.15	2.09309	8315.58	2.09309	8430.38	2.09309	8312.45	2.09304	8250.87	2.09314	8380.28	2.09309	8460.64	2.09309	8357.32	8251.92	2.09304	8431.42	2.09304	8500.3	2.09304
	2.09685	8587.67	2.097	8583.44	2.09675	8492.54	2.09675	8561.24	2.09675	8535.88	2.0968	8619.37	2.0968	8679.62	2.09685	8718.73	2.0968	8615.15	2.0968	8739.87	2.09695	8733.52	2.097	8394.24	2.09685	2.09685	8350.91	2.09685	8573.93	2.09685	8501	2.09685	8516.85	2.09685	8508.39	2.0968	8517.91	2.0969	8504.17	2.09685	8379.45	2.09685	8524.25	8469.29	2.0968	8421.73	2.0968	8572.87	2.0968
	2.10061	8574.28	2.10076	8592.56	2.10051	8545.26	2.10051	8536.65	2.10051	8482.9	2.10056	8538.8	2.10056	8359.25	2.10061	8426.99	2.10056	8469.99	2.10056	8450.64	2.10071	8500.1	2.10076	8378.61	2.10061	2.10061	8381.83	2.10061	8420.54	2.10061	8502.25	2.10061	8417.31	2.10061	8292.6	2.10056	8343.13	2.10066	8517.3	2.10061	8521.6	2.10061	8418.39	8233.46	2.10056	8411.94	2.10056	8214.11	2.10056
	2.10436	8608.05	2.10451	8623.24	2.10426	8629.75	2.10426	8705.69	2.10426	8614.56	2.10431	8391.09	2.10431	8490.89	2.10436	8474.62	2.10431	8602.63	2.10431	8770.78	2.10446	8636.26	2.10451	8686.16	2.10436	2.10436	8580.93	2.10436	8576.59	2.10436	8529.95	2.10436	8554.9	2.10436	8502.82	2.10431	8378.07	2.10441	8360.71	2.10436	8383.49	2.10436	8557.07	8382.41	2.10431	8642.77	2.10431	8538.62	2.10431
	2.10812	8480.65	2.10827	8477.43	2.10802	8349.75	2.10802	8288.59	2.10802	8432.37	2.10807	8552.54	2.10807	8401.25	2.10812	8390.52	2.10807	8483.87	2.10807	8477.43	2.10822	8420.57	2.10827	8367.99	2.10812	2.10812	8388.38	2.10812	8190.95	2.10812	8189.88	2.10812	8163.06	2.10812	8210.27	2.10807	8624.43	2.10817	8508.55	2.10812	8480.65	2.10812	8507.47	8407.69	2.10807	8263.91	2.10807	8311.12	2.10807
	2.11187	8498.81	2.11202	8375.65	2.11177	8601.96	2.11177	8657.75	2.11177	8589.33	2.11182	8432.49	2.11182	8458.81	2.11187	8365.12	2.11182	8594.59	2.11182	8507.23	2.11197	8330.39	2.11202	8496.7	2.11187	2.11187	8335.65	2.11187	8501.96	2.11187	8669.33	2.11187	8570.38	2.11187	8527.23	2.11182	8460.91	2.11192	8551.44	2.11187	8471.44	2.11187	8628.28	8446.18	2.11182	8454.6	2.11182	8644.07	2.11182
	2.11563	8430.48	2.11578	8426.23	2.11553	8542.18	2.11553	8569.84	2.11553	8395.38	2.11558	8469.84	2.11558	8479.41	2.11563	8352.82	2.11558	8540.05	2.11558	8496.44	2.11573	8446.44	2.11578	8365.59	2.11563	2.11563	8270.91	2.11563	8551.75	2.11563	8379.42	2.11563	8408.14	2.11563	8579.41	2.11558	8306.02	2.11568	8263.47	2.11563	8343.25	2.11563	8508.14	8337.93	2.11558	8387.93	2.11558	8248.57	2.11558
	2.11939	8642.33	2.11954	8478.4	2.11928	8687.33	2.11928	8556.62	2.11928	8692.69	2.11934	8601.62	2.11934	8684.12	2.11939	8686.26	2.11934	8530.9	2.11934	8671.26	2.11948	8596.26	2.11954	8570.55	2.11939	2.11939	8462.33	2.11939	8582.33	2.11939	8371.26	2.11939	8540.54	2.11939	8446.26	2.11934	8668.05	2.11944	8590.9	2.11939	8430.19	2.11939	8470.9	8410.9	2.11934	8538.4	2.11934	8449.47	2.11934
	2.12314	8451.74	2.12329	8384.91	2.12304	8481.93	2.12304	8631.77	2.12304	8642.56	2.12309	8392.45	2.12309	8462.52	2.12314	8549.84	2.12309	8490.55	2.12309	8495.94	2.12324	8555.23	2.12329	8645.79	2.12314	2.12314	8347.18	2.12314	8485.16	2.12314	8394.61	2.12314	8421.56	2.12314	8230.75	2.12309	8545.53	2.12319	8364.42	2.12314	8479.77	2.12314	8493.79	8560.62	2.12309	8321.3	2.12309	8350.41	2.12309
	2.1269	8543.03	2.12705	8598.91	2.1268	8603.21	2.1268	8543.03	2.1268	8455.99	2.12685	8660.16	2.12685	8517.24	2.1269	8530.14	2.12685	8629	2.12685	8646.19	2.127	8446.32	2.12705	8712.82	2.1269	2.1269	8537.66	2.1269	8435.57	2.1269	8381.84	2.1269	8258.26	2.1269	8524.76	2.12685	8356.05	2.12695	8473.18	2.1269	8644.04	2.1269	8502.2	8586.01	2.12685	8407.63	2.12685	8488.23	2.12685
	2.13065	8463.76	2.1308	8662.16	2.13055	8580.9	2.13055	8503.86	2.13055	8364.56	2.1306	8580.9	2.1306	8312.85	2.13065	8342.4	2.1306	8570.35	2.1306	8472.2	2.13075	8481.7	2.1308	8471.15	2.13065	2.13065	8241.09	2.13065	8262.19	2.13065	8371.95	2.13065	8242.14	2.13065	8229.48	2.1306	8319.18	2.1307	8301.24	2.13065	8412.05	2.13065	8206.26	8466.93	2.1306	8362.45	2.1306	8473.26	2.1306
	2.13441	8486.54	2.13456	8634.05	2.13431	8709.42	2.13431	8810.63	2.13431	8484.39	2.13436	8557.6	2.13436	8522.07	2.13441	8723.41	2.13436	8593.13	2.13436	8495.15	2.13451	8536.07	2.13456	8628.66	2.13441	2.13441	8331.5	2.13441	8438.09	2.13441	8316.42	2.13441	8592.06	2.13441	8486.54	2.13436	8558.68	2.13446	8554.37	2.13441	8497.31	2.13441	8611.44	8558.68	2.13436	8508.07	2.13436	8477.93	2.13436
	2.13817	8707	2.13832	8704.86	2.13806	8290.45	2.13806	8525.42	2.13806	8407.93	2.13812	8607.67	2.13812	8556.4	2.13817	8548.92	2.13812	8479.5	2.13812	8453.86	2.13826	8354.53	2.13832	8621.55	2.13817	2.13817	8334.24	2.13817	8297.92	2.13817	8423.96	2.13817	8605.53	2.13817	8398.32	2.13812	8516.88	2.13822	8554.26	2.13817	8413.27	2.13817	8310.74	8512.61	2.13812	8571.35	2.13812	8350.26	2.13812
	2.14192	8707.8	2.14207	8596.39	2.14182	8790.82	2.14182	8667.39	2.14182	8600.76	2.14187	8612.77	2.14187	8598.57	2.14192	8436.91	2.14187	8720.91	2.14187	8718.72	2.14202	8482.79	2.14207	8491.53	2.14192	2.14192	8541.77	2.14192	8456.57	2.14192	8529.76	2.14192	8550.51	2.14192	8433.63	2.14187	8802.83	2.14197	8736.2	2.14192	8549.42	2.14192	8498.08	8467.5	2.14187	8599.66	2.14187	8649.91	2.14187
	2.14568	8476.52	2.14583	8535.84	2.14558	8676.71	2.14558	8526.3	2.14558	8565.49	2.14563	8546.43	2.14563	8649.17	2.14568	8649.17	2.14563	8544.31	2.14563	8486.06	2.14578	8424.62	2.14583	8371.67	2.14568	2.14568	8327.18	2.14568	8430.98	2.14568	8376.96	2.14568	8492.41	2.14568	8564.43	2.14563	8383.32	2.14573	8406.62	2.14568	8496.65	2.14568	8534.78	8268.93	2.14563	8487.12	2.14563	8436.27	2.14563
	2.14943	8657.72	2.14958	8575.17	2.14933	8723.11	2.14933	8601.97	2.14933	8672.73	2.14938	8601.97	2.14938	8568.74	2.14943	8529.08	2.14938	8382.21	2.14938	8601.97	2.14953	8425.09	2.14958	8452.96	2.14943	2.14943	8367.2	2.14943	8324.32	2.14943	8614.84	2.14943	8600.9	2.14943	8473.33	2.14938	8574.1	2.14948	8461.54	2.14943	8583.75	2.14943	8535.51	8559.09	2.14938	8417.58	2.14938	8421.87	2.14938
	2.15319	8655.4	2.15334	8668.01	2.15309	8572.39	2.15309	8680.62	2.15309	8594.45	2.15314	8618.62	2.15314	8529.3	2.15319	8571.33	2.15314	8532.45	2.15314	8657.5	2.15329	8452.59	2.15334	8743.66	2.15319	2.15319	8386.39	2.15319	8278.16	2.15319	8237.18	2.15319	8468.36	2.15319	8530.35	2.15314	8556.62	2.15324	8353.82	2.15319	8590.25	2.15319	8623.87	8592.35	2.15314	8617.57	2.15314	8482.02	2.15314
	2.15695	8714.81	2.1571	8894.62	2.15685	8716.94	2.15685	8622.25	2.15685	8632.89	2.1569	8696.73	2.1569	8515.85	2.15695	8703.11	2.1569	8635.02	2.1569	8581.82	2.15705	8772.27	2.1571	8546.71	2.15695	2.15695	8454.15	2.15695	8740.35	2.15695	8769.07	2.15695	8525.43	2.15695	8563.73	2.1569	8655.23	2.157	8524.37	2.15695	8574.37	2.15695	8415.84	8707.37	2.1569	8644.59	2.1569	8577.56	2.1569
	2.1607	8601.48	2.16085	8626.78	2.1606	8613.07	2.1606	8489.76	2.1606	8712.15	2.16065	8467.63	2.16065	8530.86	2.1607	8648.91	2.16065	8651.02	2.16065	8485.54	2.1608	8637.31	2.16085	8473.95	2.1607	2.1607	8342.2	2.1607	8510.84	2.1607	8339.04	2.1607	8400.17	2.1607	8425.47	2.16065	8671.04	2.16075	8730.06	2.1607	8548.78	2.1607	8485.54	8514	2.16065	8485.54	2.16065	8588.83	2.16065
	2.16446	8711.57	2.16461	8573.28	2.16436	8648.81	2.16436	8640.3	2.16436	8549.87	2.16441	8811.57	2.16441	8542.43	2.16446	8695.62	2.16441	8641.36	2.16441	8693.49	2.16456	8559.45	2.16461	8723.28	2.16446	2.16446	8409.45	2.16446	8421.15	2.16446	8590.3	2.16446	8486.04	2.16446	8536.04	2.16441	8495.62	2.16451	8540.3	2.16446	8470.09	2.16446	8663.7	8409.45	2.16441	8549.87	2.16441	8615.83	2.16441
	2.16821	8681.73	2.16836	8757.64	2.16811	8832.44	2.16811	8614.63	2.16811	8587.13	2.16816	8749.94	2.16816	8580.53	2.16821	8425.42	2.16816	8589.33	2.16816	8732.34	2.16831	8550.82	2.16836	8696.03	2.16821	2.16821	8521.12	2.16821	8549.72	2.16821	8402.32	2.16821	8424.32	2.16821	8655.33	2.16816	8584.93	2.16826	8628.93	2.16821	8351.71	2.16821	8480.42	8479.32	2.16816	8710.33	2.16816	8540.92	2.16816
	2.17197	8566.68	2.17212	8704.6	2.17187	8837.42	2.17187	8761.82	2.17187	8945.72	2.17192	8771.01	2.17192	8712.78	2.17197	8640.24	2.17192	8617.76	2.17192	8672.93	2.17207	8668.85	2.17212	8795.53	2.17197	2.17197	8650.46	2.17197	8610.61	2.17197	8555.44	2.17197	8627.98	2.17197	8707.67	2.17192	8541.14	2.17202	8719.93	2.17197	8629	2.17197	8586.09	8601.42	2.17192	8530.92	2.17192	8687.24	2.17192
	2.17573	8872.39	2.17588	8786.88	2.17563	8872.39	2.17563	8815.02	2.17563	8644	2.17568	8616.94	2.17568	8642.92	2.17573	8719.77	2.17568	8655.91	2.17568	8674.31	2.17583	8704.62	2.17588	8705.7	2.17573	2.17573	8528.19	2.17573	8484.89	2.17573	8418.87	2.17573	8627.77	2.17573	8715.44	2.17568	8520.61	2.17578	8650.5	2.17573	8622.36	2.17573	8642.92	8390.72	2.17568	8372.32	2.17568	8488.14	2.17568
	2.17948	8569.87	2.17963	8921.99	2.17938	8693	2.17938	8835.58	2.17938	8815.06	2.17943	8815.06	2.17943	8755.65	2.17948	8808.58	2.17943	8838.82	2.17943	8716.77	2.17958	8748.09	2.17963	8660.6	2.17948	2.17948	8715.69	2.17948	8522.34	2.17948	8656.28	2.17948	8624.95	2.17948	8750.25	2.17943	8651.96	2.17953	8624.95	2.17948	8739.45	2.17948	8765.37	8608.75	2.17943	8454.29	2.17943	8630.35	2.17943
	2.18324	8663.01	2.18339	8819.3	2.18314	8666.24	2.18314	8639.29	2.18314	8736.3	2.18319	8623.12	2.18319	8679.17	2.18324	8619.89	2.18319	8697.5	2.18319	8837.62	2.18334	8612.35	2.18339	8658.69	2.18324	2.18324	8606.96	2.18324	8448.51	2.18324	8484.08	2.18324	8577.85	2.18324	8600.49	2.18319	8448.51	2.18329	8435.57	2.18324	8645.76	2.18324	8757.86	8507.79	2.18319	8613.42	2.18319	8631.75	2.18319
	2.187	8848.36	2.18715	8666.18	2.1869	8750.52	2.1869	8707.79	2.1869	8752.77	2.18695	8819.12	2.18695	8865.23	2.187	8686.42	2.18695	8769.64	2.18695	8847.24	2.1871	8692.04	2.18715	8764.02	2.187	2.187	8518.86	2.187	8755.02	2.187	8670.68	2.187	8595.33	2.187	8642.56	2.18695	8674.05	2.18705	8566.09	2.187	8594.2	2.187	8778.64	8773.02	2.18695	8620.07	2.18695	8798.88	2.18695
	2.19075	8563.4	2.1909	8735.15	2.19065	8536	2.19065	8642.42	2.19065	8667.71	2.1907	8862.65	2.1907	8536	2.19075	8685.63	2.1907	8581.31	2.1907	8474.89	2.19085	8622.4	2.1909	8613.97	2.19075	2.19075	8497.01	2.19075	8600.28	2.19075	8834.2	2.19075	8561.29	2.19075	8611.87	2.1907	8701.43	2.1908	8588.69	2.19075	8493.85	2.19075	8761.49	8644.53	2.1907	8693	2.1907	8510.71	2.1907
	2.19451	8774.97	2.19466	9014.95	2.19441	8760.98	2.19441	8842.77	2.19441	8854.6	2.19446	8866.44	2.19446	8688.88	2.19451	8845.99	2.19446	8717.93	2.19446	8616.77	2.19461	8743.76	2.19466	8986.97	2.19451	2.19451	8654.44	2.19451	8871.82	2.19451	8857.83	2.19451	8672.73	2.19451	8653.36	2.19446	8511.31	2.19456	8684.57	2.19451	8669.5	2.19451	8682.42	8656.59	2.19446	8706.09	2.19446	8727.62	2.19446
	2.19826	8877.17	2.19841	8747.14	2.19816	8686.53	2.19816	8867.25	2.19816	8762.57	2.19821	8651.27	2.19821	8759.26	2.19826	8792.32	2.19821	8711.88	2.19821	8761.46	2.19836	8773.59	2.19841	8631.44	2.19826	2.19826	8582.95	2.19826	8758.16	2.19826	8445.21	2.19826	8627.03	2.19826	8722.9	2.19821	8604.99	2.19831	8627.03	2.19826	8613.81	2.19826	8711.88	8602.79	2.19821	8586.26	2.19821	8644.66	2.19821
	2.20202	8630.57	2.20217	8840.01	2.20192	8654.54	2.20192	8627.45	2.20192	8668.09	2.20197	8570.14	2.20197	8778.53	2.20202	8748.32	2.20197	8718.1	2.20197	8780.62	2.20212	8697.26	2.20217	8675.38	2.20202	2.20202	8578.48	2.20202	8483.66	2.20202	8523.25	2.20202	8628.49	2.20202	8613.9	2.20197	8662.88	2.20207	8701.43	2.20202	8737.9	2.20202	8773.32	8719.14	2.20197	8506.58	2.20197	8518.04	2.20197
	2.20578	8787.48	2.20593	8651.37	2.20568	8782.12	2.20568	8903.23	2.20568	8687.81	2.20573	8612.78	2.20573	8838.93	2.20578	8619.21	2.20573	8617.07	2.20573	8573.13	2.20588	8625.64	2.20593	8828.21	2.20578	2.20578	8654.58	2.20578	8503.46	2.20578	8582.77	2.20578	8639.58	2.20578	8861.43	2.20573	8808.92	2.20583	8540.97	2.20578	8501.32	2.20578	8608.49	8521.68	2.20573	8668.51	2.20573	8679.23	2.20573
	2.20953	8604.2	2.20968	8703.63	2.20943	8878.17	2.20943	8868.65	2.20943	8916.25	2.20948	8675.07	2.20948	8808.36	2.20953	8681.42	2.20948	8797.78	2.20948	8696.23	2.20963	8546.02	2.20968	8604.2	2.20953	2.20953	8613.72	2.20953	8498.42	2.20953	8649.69	2.20953	8587.27	2.20953	8650.74	2.20948	8466.68	2.20958	8623.24	2.20953	8791.43	2.20953	8564	8565.06	2.20948	8797.78	2.20948	8645.45	2.20948
	2.21329	8720.44	2.21344	8881.95	2.21319	8682.19	2.21319	8741.7	2.21319	8633.31	2.21324	8711.94	2.21324	8717.26	2.21329	8561.06	2.21324	8666.25	2.21324	8645	2.21339	8757.63	2.21344	8411.24	2.21329	2.21329	8398.49	2.21329	8580.19	2.21329	8635.44	2.21329	8530.25	2.21329	8555.75	2.21324	8685.38	2.21334	8705.57	2.21329	8606.75	2.21329	8638.63	8466.49	2.21324	8466.49	2.21324	8692.82	2.21324
	2.21705	8779.73	2.2172	8753.51	2.21695	8789.17	2.21695	8777.64	2.21695	8635	2.217	8848.96	2.217	8816.44	2.21705	8797.56	2.217	8716.81	2.217	8796.52	2.21715	8696.88	2.2172	8775.54	2.21705	2.21705	8494.45	2.21705	8513.33	2.21705	8673.8	2.21705	8910.84	2.21705	8596.19	2.217	8595.14	2.2171	8554.24	2.21705	8776.59	2.21705	8650.73	8641.29	2.217	8668.56	2.217	8629.75	2.217
	2.2208	8738.04	2.22095	8703.2	2.2207	8780.26	2.2207	8776.04	2.2207	8557.51	2.22075	8811.94	2.22075	8700.03	2.2208	8665.19	2.22075	8625.08	2.22075	8706.36	2.2209	8511.06	2.22095	8343.2	2.2208	2.2208	8693.7	2.2208	8540.62	2.2208	8625.08	2.2208	8627.19	2.2208	8652.52	2.22075	8521.62	2.22085	8764.43	2.2208	8524.78	2.2208	8518.45	8430.83	2.22075	8485.72	2.22075	8681.03	2.22075
	2.22456	8753.04	2.22471	8887.64	2.22446	8822.99	2.22446	8835.7	2.22446	8845.24	2.22451	8748.8	2.22451	8786.95	2.22456	8786.95	2.22451	8753.04	2.22451	8764.7	2.22466	8724.42	2.22471	8702.17	2.22456	2.22456	8775.3	2.22456	8726.54	2.22456	8583.47	2.22456	8618.44	2.22456	8709.59	2.22451	8533.66	2.22461	8607.84	2.22456	8577.11	2.22456	8553.79	8697.93	2.22451	8723.36	2.22451	8910.95	2.22451
	2.22832	8682.19	2.22847	8836.3	2.22822	8684.36	2.22822	8704.98	2.22822	8727.77	2.22827	8945.91	2.22827	8774.44	2.22832	8732.11	2.22827	8697.38	2.22827	8622.5	2.22842	8898.16	2.22847	8760.33	2.22832	2.22832	8493.35	2.22832	8812.42	2.22832	8703.9	2.22832	8466.22	2.22832	8702.81	2.22827	8822.19	2.22837	8763.59	2.22832	8875.37	2.22832	8644.21	8709.32	2.22827	8728.86	2.22827	8711.49	2.22827
	2.23207	8860.63	2.23222	9010.29	2.23197	8795.88	2.23197	9015.6	2.23197	8554.95	2.23202	8702.48	2.23202	8854.26	2.23207	8732.2	2.23202	8730.08	2.23202	8710.97	2.23217	8725.83	2.23222	8820.3	2.23207	2.23207	8566.62	2.23207	8730.08	2.23207	8655.78	2.23207	8681.25	2.23207	8586.79	2.23202	8697.17	2.23212	8758.74	2.23207	8645.16	2.23207	8683.38	8752.37	2.23202	8738.57	2.23202	8494.44	2.23202
	2.23583	8943.4	2.23598	8828.73	2.23573	8977.7	2.23573	8755.85	2.23573	8875.88	2.23578	8764.43	2.23578	8746.21	2.23583	8794.43	2.23578	8786.93	2.23578	8803.01	2.23593	8710.84	2.23598	8883.39	2.23583	2.23583	8644.4	2.23583	8673.33	2.23583	8641.18	2.23583	8748.35	2.23583	8657.26	2.23578	8796.58	2.23588	8674.4	2.23583	8666.9	2.23583	8707.63	8637.97	2.23578	8530.79	2.23578	8950.9	2.23578
	2.23959	8772.65	2.23974	8991.96	2.23949	8722.37	2.23949	8758.74	2.23949	8709.53	2.23954	8872.14	2.23954	8703.11	2.23959	8800.46	2.23954	8692.41	2.23954	8650.69	2.23969	8656.04	2.23974	8754.46	2.23959	2.23959	8676.36	2.23959	8663.53	2.23959	8769.44	2.23959	8690.27	2.23959	8680.64	2.23954	8728.79	2.23964	8767.3	2.23959	8679.57	2.23959	8843.26	8711.67	2.23954	8634.64	2.23954	8886.05	2.23954
	2.24334	9018.89	2.24349	8835.12	2.24324	9067.89	2.24324	9050.07	2.24324	8960.97	2.24329	8817.3	2.24329	8857.4	2.24334	8904.17	2.24329	8744.91	2.24329	8762.73	2.24344	8694.8	2.24349	8741.57	2.24334	2.24334	8707.05	2.24334	8790.58	2.24334	8658.04	2.24334	8639.11	2.24334	9017.77	2.24329	8879.67	2.24339	8847.38	2.24334	8819.53	2.24334	8721.53	8648.02	2.24329	8909.74	2.24329	8807.28	2.24329
	2.2471	8907.8	2.24725	8775.71	2.247	8793.97	2.247	8655.44	2.247	8713.43	2.24705	8667.25	2.24705	8942.16	2.2471	8824.03	2.24705	8833.7	2.24705	8668.32	2.2472	8819.74	2.24725	8745.64	2.2471	2.2471	8763.9	2.2471	8543.75	2.2471	8685.5	2.2471	8614.63	2.2471	8764.97	2.24705	8770.34	2.24715	8879.88	2.2471	8829.4	2.2471	8753.16	8704.83	2.24705	8935.72	2.24705	8766.05	2.24705
	2.25086	8901.22	2.25101	8921.49	2.25075	9031.37	2.25075	8882.02	2.25075	8996.16	2.25081	8728.4	2.25081	8858.55	2.25086	8825.48	2.25081	8698.53	2.25081	8809.48	2.25095	8718.8	2.25101	8856.42	2.25086	2.25086	8950.29	2.25086	8627.06	2.25086	8727.34	2.25086	8639.86	2.25086	8611.06	2.25081	8718.8	2.25091	8821.21	2.25086	8798.81	2.25086	8579.05	8666.53	2.25081	8661.2	2.25081	8809.48	2.25081
	2.25461	8852.49	2.25476	9040.73	2.25451	9040.73	2.25451	8842.92	2.25451	8828.03	2.25456	8965.22	2.25456	8821.65	2.25461	9020.52	2.25456	8893.96	2.25456	8963.09	2.25471	8843.98	2.25476	8857.81	2.25461	2.25461	8687.65	2.25461	8690.84	2.25461	8775.92	2.25461	8782.3	2.25461	8895.03	2.25456	8738.7	2.25466	8701.47	2.25461	8746.14	2.25461	8997.12	8670.63	2.25456	8835.47	2.25456	8641.92	2.25456
	2.25837	8792.46	2.25852	8799.9	2.25827	8826.46	2.25827	8933.79	2.25827	8722.32	2.25832	8889.16	2.25832	8896.6	2.25837	8831.78	2.25832	8712.76	2.25832	8616.06	2.25847	8805.21	2.25852	8842.4	2.25837	2.25837	8617.12	2.25837	8587.36	2.25837	8752.08	2.25837	8525.73	2.25837	8660.69	2.25832	8706.38	2.25842	8812.65	2.25837	8740.39	2.25837	8781.83	8567.17	2.25832	8761.64	2.25832	8641.56	2.25832
	2.26213	8787.98	2.26227	8948.61	2.26202	8729.86	2.26202	8843.99	2.26202	8860.9	2.26207	8943.33	2.26207	8954.95	2.26213	8795.38	2.26207	8816.51	2.26207	8833.42	2.26222	8805.95	2.26227	8845.05	2.26213	2.26213	8781.64	2.26213	8528.02	2.26213	8853.5	2.26213	8735.14	2.26213	8869.35	2.26207	8679.14	2.26218	8839.76	2.26213	8753.11	2.26213	8826.03	8733.03	2.26207	8827.08	2.26207	8785.87	2.26207
	2.26588	8787.82	2.26603	8730.31	2.26578	8830.96	2.26578	8673.83	2.26578	8840.2	2.26583	8891.55	2.26583	8805.28	2.26588	8676.91	2.26583	8725.18	2.26583	8662.53	2.26598	8721.07	2.26603	8624.53	2.26588	2.26588	8664.59	2.26588	8617.34	2.26588	8525.94	2.26588	8538.27	2.26588	8637.88	2.26583	8622.48	2.26593	8647.13	2.26588	8664.59	2.26588	8538.27	8635.83	2.26583	8578.32	2.26583	8620.43	2.26583
	2.26964	9024.71	2.26979	9049.33	2.26954	8999.02	2.26954	8842.76	2.26954	8786.03	2.26959	8995.81	2.26959	8918.75	2.26964	8971.2	2.26959	8960.49	2.26959	8987.25	2.26974	8926.24	2.26979	8859.88	2.26964	2.26964	8686.5	2.26964	8635.12	2.26964	8657.6	2.26964	8643.69	2.26964	8655.46	2.26959	8888.78	2.26969	8824.57	2.26964	8935.88	2.26964	8916.61	8838.48	2.26959	8873.8	2.26959	8852.39	2.26959
	2.2734	8875.17	2.27355	8919.19	2.2733	8966.35	2.2733	9127.73	2.2733	8843.73	2.27335	8798.67	2.27335	8986.26	2.2734	8890.89	2.27335	8753.61	2.27335	8811.25	2.2735	8758.85	2.27355	8728.46	2.2734	2.2734	8841.64	2.2734	8634.14	2.2734	8643.57	2.2734	8719.03	2.2734	8680.25	2.27335	8803.91	2.27345	8676.06	2.2734	8722.17	2.2734	8838.49	8664.53	2.27335	8724.27	2.27335	8797.62	2.27335
	2.27715	9003.11	2.2773	8752.11	2.27705	8915.9	2.27705	9037.14	2.27705	8933.98	2.2771	8792.52	2.2771	8835.06	2.27715	8811.67	2.2771	8818.05	2.2771	8851.02	2.27725	8705.31	2.2773	8715.94	2.27715	2.27715	8619.16	2.27715	8862.72	2.27715	8922.28	2.27715	8761.68	2.27715	8845.7	2.2771	8845.7	2.2772	8807.41	2.27715	9106.27	2.27715	8787.2	8914.83	2.2771	8790.39	2.2771	8784.01	2.2771
	2.28091	8751.71	2.28106	9003.94	2.28081	8764.43	2.28081	8929.76	2.28081	8870.41	2.28086	8890.55	2.28086	8909.62	2.28091	8759.13	2.28086	8932.94	2.28086	8695.55	2.28101	9118.4	2.28106	8826.96	2.28091	2.28091	8885.25	2.28091	8607.58	2.28091	8896.91	2.28091	8761.25	2.28091	8850.27	2.28086	8783.51	2.28096	8752.77	2.28091	8711.44	2.28091	8868.29	8720.98	2.28086	8789.87	2.28086	8733.7	2.28086
	2.28467	8831.41	2.28482	8873.6	2.28457	8701.67	2.28457	8980.13	2.28457	8863.05	2.28462	8737.53	2.28462	8879.93	2.28467	8979.07	2.28462	8920.01	2.28462	8910.51	2.28477	9033.92	2.28482	8920.01	2.28467	2.28467	8706.95	2.28467	8766.01	2.28467	8685.85	2.28467	8725.93	2.28467	8862	2.28462	8856.72	2.28472	8828.24	2.28467	8858.83	2.28467	8867.27	8889.42	2.28462	8901.02	2.28462	8790.27	2.28462
	2.28842	9043.24	2.28857	8786.59	2.28832	9037.85	2.28832	9241.66	2.28832	8866.39	2.28837	8871.78	2.28837	8862.08	2.28842	8901.98	2.28837	8941.88	2.28837	8875.02	2.28852	8896.58	2.28857	9049.71	2.28842	2.28842	8730.51	2.28842	8898.74	2.28842	8920.31	2.28842	8755.32	2.28842	8786.59	2.28837	8954.82	2.28847	8985.01	2.28842	8877.17	2.28842	8878.25	8841.59	2.28837	8825.41	2.28837	8824.33	2.28837
	2.29218	9071.9	2.29233	9006.15	2.29208	8860.85	2.29208	9088.87	2.29208	9064.48	2.29213	8859.79	2.29213	8901.15	2.29218	8992.36	2.29213	8963.73	2.29213	9000.84	2.29228	8896.91	2.29233	8997.66	2.29218	2.29218	8930.85	2.29218	8692.23	2.29218	8879.94	2.29218	8844.94	2.29218	9030.54	2.29213	8848.13	2.29223	8965.85	2.29218	8806.76	2.29218	8868.28	8711.32	2.29213	8756.92	2.29213	8809.95	2.29213
	2.29594	8976.75	2.29609	8910.34	2.29584	9086.38	2.29584	8899.8	2.29584	9134.87	2.29589	8898.75	2.29589	8783.85	2.29594	8880.83	2.29589	9031.57	2.29589	8902.97	2.29604	8740.63	2.29609	8798.61	2.29594	2.29594	8743.8	2.29594	8938.81	2.29594	8879.78	2.29594	8692.15	2.29594	8888.21	2.29589	8856.59	2.29599	8932.48	2.29594	8877.67	2.29594	8936.7	8953.56	2.29589	8712.17	2.29589	8907.18	2.29589
	2.29969	8874.72	2.29984	9002.41	2.29959	9087.88	2.29959	8961.25	2.29959	9037.23	2.29964	9026.68	2.29964	8996.07	2.29969	8870.5	2.29964	9008.74	2.29964	8854.67	2.29979	8951.75	2.29984	9116.37	2.29969	2.29969	8974.97	2.29969	8754.42	2.29969	8858.89	2.29969	8917.99	2.29969	8787.13	2.29964	8872.61	2.29974	8885.27	2.29969	8786.08	2.29969	8792.41	8930.65	2.29964	8865.22	2.29964	9102.66	2.29964
	2.30345	8844.24	2.3036	8859.3	2.30335	9033.47	2.30335	9116.26	2.30335	8895.85	2.3034	9070.03	2.3034	8815.21	2.30345	8865.75	2.3034	8993.69	2.3034	9018.42	2.30355	8957.13	2.3036	8747.48	2.30345	2.30345	8694.8	2.30345	8986.16	2.30345	8902.3	2.30345	9105.51	2.30345	8874.35	2.3034	8901.23	2.3035	8853.92	2.30345	8734.58	2.30345	9035.62	9008.74	2.3034	8775.43	2.3034	8985.09	2.3034
	2.30721	9095.08	2.30736	8852.82	2.30711	9068.64	2.30711	9273.88	2.30711	9010.45	2.30716	9011.51	2.30716	8919.47	2.30721	9069.69	2.30716	9057	2.30716	8957.55	2.30731	8987.18	2.30736	9045.36	2.30721	2.30721	8875.03	2.30721	8745.97	2.30721	8878.21	2.30721	9039.01	2.30721	9014.68	2.30716	8863.4	2.30726	8998.81	2.30721	8875.03	2.30721	9026.32	8817.91	2.30716	8915.24	2.30716	8896.19	2.30716
	2.31096	9034.37	2.31111	9080.06	2.31086	8902.62	2.31086	9114.06	2.31086	8910.06	2.31091	8921.75	2.31091	8978.06	2.31096	9124.68	2.31091	9033.31	2.31091	8934.5	2.31106	9050.31	2.31111	9185.24	2.31096	2.31096	8712.44	2.31096	8666.75	2.31096	8827.18	2.31096	8748.56	2.31096	8903.68	2.31091	8892	2.31101	8991.87	2.31096	8778.31	2.31096	8708.19	8749.62	2.31091	8782.56	2.31091	8793.18	2.31091
	2.31472	9252.66	2.31487	9066.38	2.31462	9102.8	2.31462	8933.17	2.31462	8960.23	2.31467	9176.69	2.31467	8881.14	2.31472	8998.73	2.31467	8970.63	2.31467	9160.04	2.31482	8886.34	2.31487	8890.5	2.31472	2.31472	8763.54	2.31472	8836.39	2.31472	8947.74	2.31472	8944.62	2.31472	8965.43	2.31467	8850.96	2.31477	8883.22	2.31472	9011.22	2.31472	9014.34	8990.41	2.31467	8712.55	2.31467	9138.18	2.31467
	2.31848	9197.25	2.31863	8918.99	2.31838	8968.53	2.31838	9164.58	2.31838	9001.21	2.31843	9056.02	2.31843	9000.15	2.31848	8951.67	2.31843	8774.6	2.31843	8924.26	2.31858	9087.64	2.31863	8760.89	2.31848	2.31848	8887.37	2.31848	8826.24	2.31848	9017.02	2.31848	8962.21	2.31848	8859.97	2.31843	8922.16	2.31853	8857.86	2.31848	8858.92	2.31848	8933.75	8914.78	2.31843	8724	2.31843	9018.07	2.31843
	2.32223	9198.67	2.32238	9116.63	2.32213	9040.89	2.32213	9140.82	2.32213	9019.85	2.32218	9246.01	2.32218	8983.04	2.32223	9132.41	2.32218	8916.77	2.32218	9092.43	2.32233	9202.88	2.32238	8980.94	2.32223	2.32223	8859.97	2.32223	8872.59	2.32223	8796.86	2.32223	9096.64	2.32223	8944.12	2.32218	8923.08	2.32228	9071.4	2.32223	9041.94	2.32223	8900.99	8889.42	2.32218	8981.99	2.32218	9091.38	2.32218
	2.32599	9009.49	2.32614	9066.08	2.32589	8957.17	2.32589	8925.14	2.32589	8974.25	2.32594	8885.63	2.32594	8929.41	2.32599	9046.86	2.32594	8882.43	2.32594	8984.93	2.32609	8935.82	2.32614	8956.1	2.32599	2.32599	8916.6	2.32599	8816.23	2.32599	8829.04	2.32599	8887.77	2.32599	8901.65	2.32594	9039.39	2.32604	9019.1	2.32599	8884.57	2.32599	9018.03	8738.29	2.32594	8810.89	2.32594	8737.22	2.32594
	2.32975	9086.02	2.3299	8866.02	2.32965	9214.62	2.32965	9197.62	2.32965	9183.8	2.3297	8964.86	2.3297	9345.35	2.32975	9047.76	2.3297	9111.53	2.3297	9115.78	2.32985	9024.38	2.3299	8936.17	2.32975	2.32975	8856.46	2.32975	8972.3	2.32975	8978.68	2.32975	8821.38	2.32975	8999.94	2.3297	9009.5	2.3298	9024.38	2.32975	8999.94	2.32975	8996.75	8888.34	2.3297	8980.8	2.3297	9092.4	2.3297
	2.33351	8937.37	2.33366	8966.3	2.3334	9041.7	2.3334	9037.57	2.3334	9148.1	2.33346	8864.03	2.33346	8909.48	2.33351	9048.93	2.33346	8985.92	2.33346	9097.48	2.33361	8964.23	2.33366	9094.39	2.33351	2.33351	8837.17	2.33351	8880.56	2.33351	8861.96	2.33351	9058.23	2.33351	8798.95	2.33346	8898.12	2.33356	8849.57	2.33351	9053.07	2.33351	8932.21	9190.45	2.33346	8829.94	2.33346	8833.04	2.33346
	2.33726	9144.26	2.33741	9207.47	2.33716	9239.08	2.33716	9163.22	2.33716	9092.63	2.33721	9031.52	2.33721	9187.45	2.33726	9150.58	2.33721	9142.15	2.33721	9146.36	2.33736	8931.43	2.33741	9065.24	2.33726	2.33726	8833.44	2.33726	8979.89	2.33726	8860.84	2.33726	9008.34	2.33726	8911.41	2.33721	9034.68	2.33731	9043.11	2.33726	8939.86	2.33726	9079.99	9014.66	2.33721	9157.95	2.33721	8986.22	2.33721
	2.34102	9161.09	2.34117	9196.18	2.34092	9080.28	2.34092	9200.43	2.34092	9191.93	2.34097	9161.09	2.34097	8995.22	2.34102	8998.41	2.34097	8987.78	2.34097	9077.09	2.34112	9102.61	2.34117	9101.55	2.34102	2.34102	8889.96	2.34102	8951.63	2.34102	8869.76	2.34102	8986.72	2.34102	9069.65	2.34097	9031.37	2.34107	9097.3	2.34102	8908.03	2.34102	8973.96	9020.74	2.34097	8976.08	2.34097	8918.67	2.34097
	2.34478	9114.24	2.34493	9091.45	2.34468	9287.25	2.34468	9294.5	2.34468	9138.07	2.34473	9105.95	2.34473	9030.33	2.34478	9151.54	2.34473	9122.53	2.34473	9077.98	2.34488	8903.95	2.34493	9041.73	2.34478	2.34478	8660.5	2.34478	8802.42	2.34478	8964.03	2.34478	8825.21	2.34478	8845.93	2.34473	9050.01	2.34483	8906.02	2.34478	8936.06	2.34478	8908.09	9070.73	2.34473	9010.65	2.34473	8978.53	2.34473
	2.34853	9313.98	2.34868	9273.71	2.34843	9201.88	2.34843	9118.08	2.34843	9073.46	2.34848	9036.46	2.34848	9050.6	2.34853	9057.13	2.34848	9113.73	2.34848	9235.62	2.34863	9073.46	2.34868	9189.91	2.34853	2.34853	8887.35	2.34853	9113.73	2.34853	8879.74	2.34853	8839.47	2.34853	9053.87	2.34848	8965.71	2.34858	8959.18	2.34853	9144.2	2.34853	8978.77	9010.34	2.34848	8909.12	2.34848	8905.86	2.34848
	2.35229	9171.17	2.35244	9180.99	2.35219	9079.55	2.35219	9176.63	2.35219	9230.07	2.35224	9156.99	2.35224	9172.26	2.35229	9183.17	2.35224	9280.25	2.35224	9146.08	2.35239	9258.43	2.35244	9279.16	2.35229	2.35229	9158.08	2.35229	9095.91	2.35229	9264.98	2.35229	9254.07	2.35229	9174.44	2.35224	9155.9	2.35234	9183.17	2.35229	9175.53	2.35229	9204.99	9140.63	2.35224	9091.55	2.35224	9221.35	2.35224
	2.35605	9315.36	2.3562	9183.65	2.35595	9350.19	2.35595	9167.32	2.35595	9362.16	2.356	9055.21	2.356	9303.39	2.35605	9270.73	2.356	9104.19	2.356	9115.08	2.35615	9157.53	2.3562	9262.02	2.35605	2.35605	9014.93	2.35605	9292.5	2.35605	9215.22	2.35605	9215.22	2.35605	9054.12	2.356	9167.32	2.3561	9208.69	2.35605	9116.16	2.35605	9312.09	9127.05	2.356	9046.5	2.356	9234.81	2.356
	2.3598	9350.94	2.35995	9266.36	2.3597	9342.03	2.3597	9315.33	2.3597	9231.86	2.35975	9100.55	2.35975	9199.59	2.3598	9305.31	2.35975	9143.95	2.35975	9285.28	2.3599	9190.69	2.35995	9160.65	2.3598	2.3598	9176.22	2.3598	8891.35	2.3598	9066.06	2.3598	9070.51	2.3598	9147.29	2.35975	9037.12	2.35985	9015.98	2.3598	9401.01	2.3598	9122.81	9168.43	2.35975	9190.69	2.35975	9263.02	2.35975
	2.36356	8978.05	2.36371	9083.91	2.36346	9117.13	2.36346	9053.82	2.36346	9125.43	2.36351	9079.76	2.36351	9039.28	2.36356	9005.03	2.36351	9155.53	2.36351	8998.81	2.36366	9119.2	2.36371	9194.97	2.36356	2.36356	8846.23	2.36356	8876.33	2.36356	9088.07	2.36356	8802.64	2.36356	9057.97	2.36351	8876.33	2.36361	9028.9	2.36356	8909.54	2.36356	9172.14	8983.24	2.36351	8880.48	2.36351	9104.67	2.36351
	2.36732	9337.05	2.36747	9213.1	2.36722	9213.1	2.36722	9345.83	2.36722	9304.14	2.36727	9253.68	2.36727	9284.4	2.36732	9231.74	2.36727	9051.85	2.36727	9017.84	2.36742	9104.5	2.36747	9258.07	2.36732	2.36732	9039.78	2.36732	8807.23	2.36732	9104.5	2.36732	9220.78	2.36732	9153.86	2.36727	9252.59	2.36737	9299.75	2.36732	9233.94	2.36732	9092.43	9037.59	2.36727	9070.5	2.36727	9225.16	2.36727
	2.37108	9143.51	2.37123	9132.77	2.37098	9210.08	2.37098	9389.38	2.37098	9378.65	2.37103	9319.59	2.37103	9284.16	2.37108	9416.22	2.37103	9273.42	2.37103	9167.13	2.37118	9324.96	2.37123	9147.8	2.37108	2.37108	9110.22	2.37108	9102.71	2.37108	9263.76	2.37108	8871.87	2.37108	9088.75	2.37103	8953.47	2.37113	9094.12	2.37108	9300.27	2.37108	9308.86	9045.8	2.37103	9104.86	2.37103	9189.68	2.37103
	2.37483	9409.07	2.37498	9278.65	2.37473	9331.03	2.37473	9356.69	2.37473	9240.17	2.37478	9205.96	2.37478	9442.2	2.37483	9317.14	2.37478	9401.58	2.37478	9473.2	2.37493	9285.07	2.37498	9383.41	2.37483	2.37483	9157.86	2.37483	9136.48	2.37483	9041.34	2.37483	9304.31	2.37483	9126.86	2.37478	9346	2.37488	9273.31	2.37483	9334.24	2.37483	9259.41	9240.17	2.37478	9346	2.37478	9279.72	2.37478
	2.37859	9245.37	2.37874	9260.2	2.37849	9236.9	2.37849	9413.8	2.37849	9278.21	2.37854	9183.93	2.37854	9330.11	2.37859	9255.96	2.37854	9148.98	2.37854	9324.82	2.37869	9206.18	2.37874	9145.8	2.37859	2.37859	9058.94	2.37859	9235.84	2.37859	9050.46	2.37859	9189.23	2.37859	9048.35	2.37854	9108.72	2.37864	9234.78	2.37859	9269.73	2.37859	9222.07	9365.07	2.37854	9178.64	2.37854	9125.67	2.37854
	2.38235	9312.21	2.3825	9481.21	2.38225	9221.29	2.38225	9360.34	2.38225	9319.7	2.3823	9163.53	2.3823	9072.61	2.38235	9436.29	2.3823	9269.42	2.3823	9400.99	2.38245	9331.46	2.3825	9197.76	2.38235	2.38235	9171.02	2.38235	9295.1	2.38235	9267.29	2.38235	9243.75	2.38235	9355	2.3823	9175.3	2.3824	9133.58	2.38235	9365.69	2.38235	9154.97	9085.45	2.3823	9285.47	2.3823	9241.61	2.3823
	2.38611	9424.7	2.38626	9233.36	2.386	9391.75	2.386	9461.9	2.386	9382.18	2.38606	9430.01	2.38606	9484.23	2.38611	9324.78	2.38606	9324.78	2.38606	9267.37	2.38621	9349.22	2.38626	9386.43	2.38611	2.38611	9205.72	2.38611	9254.62	2.38611	9074.97	2.38611	9192.96	2.38611	9191.9	2.38606	9215.28	2.38616	9138.75	2.38611	9291.82	2.38611	9218.47	9179.14	2.38606	9226.98	2.38606	9408.75	2.38606
	2.38986	9482.03	2.39001	9429.32	2.38976	9401.86	2.38976	9415.04	2.38976	9366.72	2.38981	9471.05	2.38981	9521.57	2.38986	9375.5	2.38981	9435.9	2.38981	9458.97	2.38996	9678.61	2.39001	9370.01	2.38986	2.38986	9195.39	2.38986	9248.11	2.38986	9162.45	2.38986	9155.86	2.38986	9198.69	2.38981	9306.31	2.38991	9372.21	2.38986	9348.05	2.38986	9338.16	9256.9	2.38981	9450.18	2.38981	9296.43	2.38981
	2.39362	9255.49	2.39377	9354.1	2.39352	9430.8	2.39352	9242.34	2.39352	9430.8	2.39357	9350.81	2.39357	9286.17	2.39362	9416.56	2.39357	9327.8	2.39357	9301.51	2.39372	9281.78	2.39377	9148.11	2.39362	2.39362	9264.25	2.39362	9326.71	2.39362	9027.58	2.39362	9310.27	2.39362	9182.07	2.39357	9407.79	2.39367	9516.27	2.39362	9340.95	2.39362	9267.54	9191.94	2.39357	9103.18	2.39357	9182.07	2.39357
	2.39738	9261.57	2.39753	9360.31	2.39728	9521.69	2.39728	9351.81	2.39728	9304.04	2.39733	9391.1	2.39733	9263.69	2.39738	9405.96	2.39733	9334.83	2.39733	9556.73	2.39748	9356.06	2.39753	9418.7	2.39738	2.39738	9285.99	2.39738	9089.56	2.39738	9187.24	2.39738	9091.69	2.39738	9160.7	2.39733	9263.69	2.39743	9419.77	2.39738	9352.88	2.39738	9196.8	9348.63	2.39733	9298.73	2.39733	9214.85	2.39733
	2.40113	9577.61	2.40128	9501.92	2.40103	9321.36	2.40103	9588.42	2.40103	9131.06	2.40108	9328.92	2.40108	9207.83	2.40113	9411.1	2.40108	9219.72	2.40108	9456.51	2.40123	9308.38	2.40128	9331.09	2.40113	2.40113	9360.28	2.40113	9281.35	2.40113	9113.76	2.40113	9108.35	2.40113	9298.65	2.40108	9104.03	2.40118	9391.64	2.40113	9381.91	2.40113	9211.07	9158.09	2.40108	9158.09	2.40108	9382.99	2.40108
	2.40489	9527.42	2.40504	9534.18	2.40479	9534.18	2.40479	9730.02	2.40479	9495.91	2.40484	9587.08	2.40484	9313.58	2.40489	9408.12	2.40484	9609.59	2.40484	9477.9	2.40499	9419.38	2.40504	9430.63	2.40489	2.40489	9187.52	2.40489	9132.37	2.40489	9388.99	2.40489	9157.13	2.40489	9262.93	2.40484	9280.94	2.40494	9407	2.40489	9304.57	2.40489	9310.2	9375.48	2.40484	9525.17	2.40484	9309.08	2.40484
	2.40865	9476.73	2.4088	9248	2.40855	9298.36	2.40855	9366.56	2.40855	9366.56	2.4086	9271.08	2.4086	9232.26	2.40865	9404.34	2.4086	9392.79	2.4086	9174.55	2.40875	9213.37	2.4088	9216.52	2.40865	2.40865	8953.16	2.40865	9401.19	2.40865	9085.37	2.40865	9167.21	2.40865	9256.39	2.4086	9109.5	2.4087	9289.97	2.40865	9220.72	2.40865	9241.7	9265.84	2.4086	9087.47	2.4086	9331.94	2.4086
	2.41241	9593.33	2.41256	9501.44	2.41231	9339.55	2.41231	9569.26	2.41231	9377.83	2.41236	9594.42	2.41236	9616.3	2.41241	9375.64	2.41236	9417.21	2.41236	9481.75	2.41251	9556.13	2.41256	9441.28	2.41241	2.41241	9290.32	2.41241	9243.29	2.41241	9278.29	2.41241	9340.64	2.41241	9271.73	2.41236	9225.78	2.41246	9332.98	2.41241	9258.6	2.41241	9305.64	9328.61	2.41236	9349.39	2.41236	9433.62	2.41236
	2.41616	9398.06	2.41631	9402.38	2.41606	9347.34	2.41606	9368.92	2.41606	9679.74	2.41611	9479	2.41611	9409.93	2.41616	9450.94	2.41611	9362.45	2.41611	9364.6	2.41626	9430.44	2.41631	9481.16	2.41616	2.41616	9153.07	2.41616	9231.86	2.41616	9421.8	2.41616	9343.02	2.41616	9254.52	2.41611	9407.77	2.41621	9364.6	2.41616	9441.23	2.41616	9457.42	9316.04	2.41611	9327.91	2.41611	9429.36	2.41611
	2.41992	9548.77	2.42007	9566.26	2.41982	9520.34	2.41982	9495.2	2.41982	9460.21	2.41987	9475.52	2.41987	9583.75	2.41992	9327.93	2.41987	9353.07	2.41987	9770.71	2.42002	9518.16	2.42007	9630.77	2.41992	2.41992	9327.93	2.41992	9291.85	2.41992	9157.37	2.41992	9279.82	2.41992	9447.09	2.41987	9364	2.41997	9695.27	2.41992	9373.84	2.41992	9479.89	9316.99	2.41987	9283.1	2.41987	9195.64	2.41987
	2.42368	9488.29	2.42383	9484.93	2.42358	9780.74	2.42358	9691.1	2.42358	9510.7	2.42363	9477.09	2.42363	9479.33	2.42368	9287.73	2.42363	9547.68	2.42363	9303.41	2.42378	9593.62	2.42383	9421.06	2.42368	2.42368	9183.52	2.42368	9151.03	2.42368	9319.1	2.42368	9195.85	2.42368	9298.93	2.42363	9492.78	2.42373	9238.42	2.42368	9412.1	2.42368	9387.45	9249.63	2.42363	9335.91	2.42363	9307.9	2.42363
	2.42744	9570.73	2.42759	9573.02	2.42734	9662.08	2.42734	9502.22	2.42734	9378.91	2.42739	9559.32	2.42739	9625.54	2.42744	9708.89	2.42739	9623.26	2.42739	9579.87	2.42754	9537.62	2.42759	9603.85	2.42744	2.42744	9430.29	2.42744	9330.95	2.42744	9397.18	2.42744	9509.08	2.42744	9560.46	2.42739	9348.08	2.42749	9546.76	2.42744	9559.32	2.42744	9385.76	9598.14	2.42739	9285.28	2.42739	9203.07	2.42739
	2.43119	9699.58	2.43134	9552.08	2.43109	9477.8	2.43109	9629.54	2.43109	9510.7	2.43114	9433.24	2.43114	9559.51	2.43119	9618.93	2.43114	9519.19	2.43114	9405.65	2.43129	9561.63	2.43134	9412.02	2.43119	2.43119	9314.39	2.43119	9162.66	2.43119	9254.97	2.43119	9127.64	2.43119	9374.88	2.43114	9311.21	2.43124	9431.12	2.43119	9396.1	2.43119	9379.12	9393.98	2.43114	9506.45	2.43114	9264.52	2.43114
	2.43495	9455.33	2.4351	9561.67	2.43485	9441.51	2.43485	9560.61	2.43485	9290.51	2.4349	9578.68	2.4349	9329.86	2.43495	9534.02	2.4349	9499.99	2.4349	9496.8	2.43505	9464.9	2.4351	9534.02	2.43495	2.43495	9280.94	2.43495	9193.75	2.43495	9334.11	2.43495	9306.46	2.43495	9426.62	2.4349	9299.02	2.435	9234.16	2.43495	9462.78	2.43495	9222.46	9307.53	2.4349	9477.66	2.4349	9324.54	2.4349
	2.43871	9483.78	2.43886	9482.72	2.43861	9446.72	2.43861	9467.9	2.43861	9524.02	2.43866	9401.19	2.43866	9526.13	2.43871	9432.96	2.43866	9455.19	2.43866	9574.84	2.43881	9211.67	2.43886	9373.66	2.43871	2.43871	9242.37	2.43871	9227.55	2.43871	9482.72	2.43871	9240.25	2.43871	9330.25	2.43866	9225.43	2.43876	9248.72	2.43871	9328.14	2.43871	9308.02	9454.13	2.43866	9408.6	2.43866	9288.96	2.43866
	2.44247	9766.86	2.44262	9632.92	2.44237	9550.41	2.44237	9643.64	2.44237	9660.78	2.44242	9337.18	2.44242	9486.12	2.44247	9594.35	2.44242	9650.06	2.44242	9752.93	2.44257	9710.07	2.44262	9502.2	2.44247	2.44247	9569.7	2.44247	9231.1	2.44247	9393.97	2.44247	9418.62	2.44247	9563.27	2.44242	9473.26	2.44252	9398.26	2.44247	9463.62	2.44247	9433.62	9410.04	2.44242	9607.2	2.44242	9448.62	2.44242
	2.44622	9664.83	2.44637	9658.42	2.44612	9486.21	2.44612	9679.81	2.44612	9635.96	2.44617	9509.74	2.44617	9496.91	2.44622	9486.21	2.44617	9600.66	2.44617	9637.02	2.44632	9578.2	2.44637	9480.86	2.44622	2.44622	9541.83	2.44622	9295.82	2.44622	9425.25	2.44622	9468.03	2.44622	9277.64	2.44617	9505.46	2.44627	9523.65	2.44622	9391.02	2.44622	9438.08	9524.72	2.44617	9428.45	2.44617	9523.65	2.44617
	2.44998	9748.14	2.45013	9602.88	2.44988	9764.29	2.44988	9776.12	2.44988	9766.44	2.44993	9721.24	2.44993	9778.27	2.44998	9582.43	2.44993	9548	2.44993	9442.54	2.45008	9903.1	2.45013	9741.69	2.44998	2.44998	9462.99	2.44998	9429.63	2.44998	9451.15	2.44998	9539.39	2.44998	9356.45	2.44993	9589.96	2.45003	9623.32	2.44998	9573.82	2.44998	9587.81	9367.22	2.44993	9507.1	2.44993	9525.4	2.44993
	2.45374	9507.48	2.45389	9698.48	2.45364	9472.46	2.45364	9597.67	2.45364	9501.11	2.45369	9528.7	2.45369	9592.37	2.45374	9538.25	2.45369	9340.89	2.45369	9577.51	2.45384	9435.33	2.45389	9387.58	2.45374	2.45374	9447	2.45374	9445.94	2.45374	9192.33	2.45374	9466.1	2.45374	9498.99	2.45369	9418.35	2.45379	9469.28	2.45374	9542.5	2.45374	9428.96	9413.04	2.45369	9210.37	2.45369	9362.11	2.45369
	2.4575	9674.71	2.45765	9702.33	2.4574	9445.24	2.4574	9683.21	2.4574	9725.7	2.45745	9667.27	2.45745	9470.74	2.4575	9683.21	2.45745	9558.91	2.45745	9625.84	2.4576	9677.89	2.45765	9623.71	2.4575	2.4575	9309.26	2.4575	9507.92	2.4575	9418.68	2.4575	9322.01	2.4575	9390	2.45745	9554.66	2.45755	9540.85	2.4575	9472.86	2.4575	9532.35	9564.22	2.45745	9396.37	2.45745	9744.82	2.45745
	2.46125	9674.07	2.4614	9752.05	2.46115	9724.93	2.46115	9779.17	2.46115	9536.19	2.4612	9668.42	2.4612	9625.47	2.46125	9724.93	2.4612	9722.67	2.4612	9649.21	2.46135	9779.17	2.4614	9646.95	2.46125	2.46125	9528.28	2.46125	9541.84	2.46125	9448.04	2.46125	9477.42	2.46125	9372.32	2.4612	9497.77	2.4613	9698.93	2.46125	9627.73	2.46125	9648.08	9427.7	2.4612	9342.94	2.4612	9661.64	2.4612
	2.46501	9549.88	2.46516	9788.73	2.46491	9637.71	2.46491	9638.78	2.46491	9693.4	2.46496	9850.85	2.46496	9915.12	2.46501	9524.17	2.46496	9790.87	2.46496	9772.66	2.46511	9804.8	2.46516	9645.2	2.46501	2.46501	9730.89	2.46501	9550.95	2.46501	9530.6	2.46501	9466.33	2.46501	9678.41	2.46496	9456.69	2.46506	9624.85	2.46501	9481.33	2.46501	9525.24	9459.9	2.46496	9427.77	2.46496	9517.74	2.46496
	2.46877	9696.85	2.46892	9693.62	2.46867	9504.94	2.46867	9558.85	2.46867	9681.76	2.46872	9713.02	2.46872	9541.6	2.46877	9530.82	2.46872	9749.68	2.46872	9622.46	2.46887	9599.82	2.46892	9644.02	2.46877	2.46877	9290.39	2.46877	9411.14	2.46877	9376.64	2.46877	9477.99	2.46877	9226.78	2.46872	9604.13	2.46882	9565.32	2.46877	9572.86	2.46877	9546.99	9683.91	2.46872	9412.22	2.46872	9539.44	2.46872
	2.47253	9875.95	2.47268	9739.52	2.47243	9534.88	2.47243	9699.46	2.47243	9817.48	2.47248	9640.99	2.47248	9715.7	2.47253	9596.6	2.47248	9840.22	2.47248	9707.04	2.47263	9751.43	2.47268	9584.69	2.47253	2.47253	9482.91	2.47253	9389.79	2.47253	9742.77	2.47253	9742.77	2.47253	9611.76	2.47248	9638.83	2.47258	9634.49	2.47253	9773.09	2.47253	9577.11	9488.32	2.47248	9458	2.47248	9578.19	2.47248
	2.47628	9615.47	2.47643	9612.24	2.47618	9532.5	2.47618	9562.67	2.47618	9445.21	2.47623	9501.25	2.47623	9653.19	2.47628	9662.89	2.47623	9568.06	2.47623	9542.2	2.47638	9568.06	2.47643	9599.31	2.47628	2.47628	9367.62	2.47628	9485.08	2.47628	9476.46	2.47628	9473.23	2.47628	9573.45	2.47623	9333.14	2.47633	9671.51	2.47628	9482.93	2.47628	9623.02	9402.11	2.47623	9549.74	2.47623	9618.71	2.47623
	2.48004	9872.64	2.48019	9769.16	2.47994	9608.55	2.47994	9617.18	2.47994	9622.57	2.47999	9665.68	2.47999	9623.64	2.48004	9852.16	2.47999	9707.72	2.47999	9583.76	2.48014	9622.57	2.48019	9572.98	2.48004	2.48004	9743.29	2.48004	9426.38	2.48004	9650.59	2.48004	9677.54	2.48004	9432.85	2.47999	9578.37	2.48009	9655.98	2.48004	9685.09	2.48004	9491.06	9485.67	2.47999	9553.58	2.47999	9593.46	2.47999
	2.4838	9710.4	2.48395	9662.23	2.4837	9699.69	2.4837	9679.36	2.4837	9776.76	2.48375	9731.81	2.48375	9452.44	2.4838	9694.34	2.48375	9359.32	2.48375	9608.71	2.4839	9632.26	2.48395	9750	2.4838	2.4838	9534.86	2.4838	9659.02	2.4838	9692.2	2.4838	9404.27	2.4838	9519.87	2.48375	9584.09	2.48385	9618.35	2.4838	9474.92	2.4838	9538.07	9520.94	2.48375	9404.27	2.48375	9576.6	2.48375
	2.48756	9538.62	2.48771	9800.69	2.48746	9746.65	2.48746	9732.37	2.48746	9746.65	2.48751	9586.55	2.48751	9672.21	2.48756	9861.88	2.48751	9701.78	2.48751	9776.22	2.48766	9788.46	2.48771	9642.63	2.48756	2.48756	9422.37	2.48756	9434.61	2.48756	9352.01	2.48756	9573.29	2.48756	9648.75	2.48751	9621.22	2.48761	9627.34	2.48756	9685.46	2.48756	9494.77	9373.42	2.48751	9527.4	2.48751	9502.93	2.48751
	2.49132	9665.52	2.49147	9590.79	2.49122	9512.99	2.49122	9730.01	2.49122	9674.73	2.49127	9587.72	2.49127	9502.75	2.49132	9404.48	2.49127	9716.7	2.49127	9931.67	2.49142	9836.47	2.49147	9621.5	2.49132	2.49132	9628.67	2.49132	9486.37	2.49132	9592.84	2.49132	9446.45	2.49132	9470	2.49127	9808.83	2.49137	9553.94	2.49132	9416.77	2.49132	9719.77	9588.74	2.49127	9552.91	2.49127	9436.21	2.49127
	2.49507	9706.69	2.49522	9571.55	2.49497	9800.88	2.49497	9896.09	2.49497	9921.69	2.49502	9513.19	2.49502	9684.17	2.49507	9672.9	2.49502	9593.05	2.49502	9759.93	2.49517	9768.12	2.49522	9727.17	2.49507	2.49507	9497.83	2.49507	9501.93	2.49507	9691.33	2.49507	9674.95	2.49507	9749.69	2.49502	9493.74	2.49512	9680.07	2.49507	9531.62	2.49507	9775.28	9664.71	2.49502	9708.74	2.49502	9665.74	2.49502
	2.49883	9725.13	2.49898	9724.09	2.49873	9705.43	2.49873	9675.37	2.49873	9767.63	2.49878	9696.1	2.49878	9824.64	2.49883	9610.07	2.49878	9553.05	2.49878	9482.57	2.49893	9854.7	2.49898	9600.74	2.49883	2.49883	9555.13	2.49883	9555.13	2.49883	9548.91	2.49883	9391.35	2.49883	9510.56	2.49878	9489.82	2.49888	9644.27	2.49883	9682.63	2.49883	9431.78	9695.07	2.49878	9570.68	2.49878	9691.96	2.49878
	2.50007	10248.7	2.50007	10138	2.50007	10148.6	2.50007	10151.8	2.50007	10234.1	2.50007	10030.4	2.50007	10197.4	2.50007	10173	2.50007	9989.71	2.50007	10276.4	2.50007	9941.65	2.50007	10160	2.50007	2.50007	9923.73	2.50007	10042.7	2.50007	9984.83	2.50007	10134.7	2.50007	10152.6	2.50007	9927.81	2.50007	10087.5	2.50007	9825.17	2.50007	9884.64	10120.9	2.50007	10079.3	2.50007	10041	2.50007
	2.50259	9701.73	2.50274	9662.61	2.50249	9863.36	2.50249	9866.45	2.50249	9830.42	2.50254	9593.64	2.50254	9575.11	2.50259	9857.18	2.50254	9660.55	2.50254	9803.65	2.50269	9674.97	2.50274	9667.76	2.50259	2.50259	9531.87	2.50259	9531.87	2.50259	9619.37	2.50259	9565.84	2.50259	9634.82	2.50254	9586.43	2.50264	9794.38	2.50259	9611.14	2.50259	9507.16	9688.35	2.50254	9726.44	2.50254	9493.78	2.50254
	2.50383	10137.8	2.50383	10168.4	2.50383	10173	2.50383	10267.5	2.50383	10015.5	2.50383	10017.4	2.50383	10221.2	2.50383	10070.2	2.50383	10008.1	2.50383	10022.9	2.50383	10135	2.50383	10035	2.50383	2.50383	9732.1	2.50383	9801.57	2.50383	9909.94	2.50383	9955.32	2.50383	10071.1	2.50383	9798.79	2.50383	10106.3	2.50383	10094.3	2.50383	9972.92	10031.3	2.50383	10165.6	2.50383	9904.38	2.50383
	2.50635	9959.64	2.5065	9794.93	2.50625	9774.08	2.50625	9733.42	2.50625	9617.71	2.5063	9867.9	2.5063	9726.13	2.50635	9940.87	2.5063	9746.98	2.5063	9715.7	2.50645	9662.54	2.5065	9728.21	2.50635	2.50635	9458.22	2.50635	9424.86	2.50635	9746.98	2.50635	9410.26	2.50635	9569.76	2.5063	9620.84	2.5064	9650.03	2.50635	9807.44	2.50635	9814.74	9715.7	2.5063	9712.58	2.5063	9729.25	2.5063
	2.50758	10003.5	2.50758	10078	2.50758	10223.2	2.50758	9964.36	2.50758	10028.4	2.50758	9938.57	2.50758	9900.36	2.50758	10037.9	2.50758	9911.82	2.50758	9950.99	2.50758	9950.03	2.50758	10045.6	2.50758	2.50758	9681.6	2.50758	9827.76	2.50758	9884.12	2.50758	9753.25	2.50758	9737.01	2.50758	9928.06	2.50758	9813.43	2.50758	9850.69	2.50758	9929.97	9920.42	2.50758	9869.79	2.50758	9877.43	2.50758
	2.5101	9812.57	2.51025	9860.46	2.51	9747.37	2.51	9757.55	2.51	9766.72	2.51005	9775.89	2.51005	9810.54	2.5101	9790.16	2.51005	9851.29	2.51005	9810.54	2.5102	9825.82	2.51025	9718.84	2.5101	2.5101	9644.46	2.5101	9582.31	2.5101	9575.18	2.5101	9646.5	2.5101	9748.39	2.51005	9811.55	2.51015	9862.5	2.5101	9907.33	2.5101	9487.56	9599.63	2.51005	9668.91	2.51005	9762.65	2.51005
	2.51134	10099	2.51134	10226.4	2.51134	10351.8	2.51134	10266.1	2.51134	10141.8	2.51134	10149.1	2.51134	10161.7	2.51134	10141.8	2.51134	10223.3	2.51134	10289.1	2.51134	9784.61	2.51134	10337.1	2.51134	2.51134	9985.15	2.51134	9948.6	2.51134	9890.11	2.51134	9913.08	2.51134	10084.4	2.51134	10040.5	2.51134	10015.4	2.51134	10060.4	2.51134	10080.2	10138.7	2.51134	10054.1	2.51134	10117.8	2.51134
	2.51386	10040.3	2.51401	9763.25	2.51376	9807.84	2.51376	9780.24	2.51376	10028.7	2.51381	9857.74	2.51381	9647.53	2.51386	9902.33	2.51381	9833.32	2.51381	9819.52	2.51396	9700.61	2.51401	9680.44	2.51386	2.51386	9646.46	2.51386	9613.55	2.51386	9675.13	2.51386	9740.95	2.51386	9854.55	2.51381	9864.11	2.51391	9767.5	2.51386	9838.63	2.51386	9847.12	9732.46	2.51381	9555.16	2.51381	9617.8	2.51381
	2.51509	9924.52	2.51509	9941.94	2.51509	9928.62	2.51509	9995.22	2.51509	9956.28	2.51509	9777.98	2.51509	10002.4	2.51509	9983.95	2.51509	9893.77	2.51509	9782.08	2.51509	9889.68	2.51509	9879.43	2.51509	2.51509	9714.45	2.51509	9728.79	2.51509	9686.78	2.51509	9802.57	2.51509	9717.52	2.51509	9880.45	2.51509	9742.11	2.51509	9834.34	2.51509	9784.13	10046.5	2.51509	9851.76	2.51509	9840.49	2.51509
	2.51762	9833.62	2.51777	9891.32	2.51752	9884.11	2.51752	9946.97	2.51752	9845.98	2.51757	9978.91	2.51757	9797.55	2.51762	9919.14	2.51757	9783.12	2.51757	9772.82	2.51772	9736.75	2.51777	9653.29	2.51762	2.51762	9457.5	2.51762	9599.7	2.51762	9762.51	2.51762	9730.57	2.51762	9656.38	2.51757	9574.97	2.51767	9584.25	2.51762	9873.8	2.51762	9665.65	9548.18	2.51757	9815.07	2.51757	9852.16	2.51757
	2.51885	10083.4	2.51885	10059.8	2.51885	9894.04	2.51885	10044.3	2.51885	10164.7	2.51885	10029.9	2.51885	9989.76	2.51885	10048.4	2.51885	10087.5	2.51885	9935.21	2.51885	10090.6	2.51885	10082.4	2.51885	2.51885	9791.12	2.51885	9817.88	2.51885	9933.16	2.51885	9910.51	2.51885	9963	2.51885	9918.75	2.51885	9937.27	2.51885	9947.57	2.51885	9881.69	9686.14	2.51885	9963	2.51885	9973.3	2.51885
	2.52138	9797.23	2.52153	9770.71	2.52128	9641.2	2.52128	9828.84	2.52128	9756.44	2.52133	9777.85	2.52133	9741.14	2.52138	9754.4	2.52133	9725.84	2.52133	9842.1	2.52148	9715.65	2.52153	9889.01	2.52138	2.52138	9633.04	2.52138	9450.5	2.52138	9396.45	2.52138	9736.04	2.52138	9561.66	2.52133	9737.06	2.52143	9869.64	2.52138	9669.75	2.52138	9774.79	9570.83	2.52133	9651.4	2.52133	9583.07	2.52133
	2.5226	10089.2	2.5226	10109.4	2.5226	10088	2.5226	10027.4	2.5226	10162.1	2.5226	10056.6	2.5226	9919.73	2.5226	10174.4	2.5226	10054.4	2.5226	10184.5	2.5226	9965.73	2.5226	10071.2	2.5226	2.5226	9796.31	2.5226	9858.02	2.5226	10031.9	2.5226	9897.29	2.5226	9879.34	2.5226	9960.12	2.5226	10023	2.5226	9916.36	2.5226	9908.51	9947.78	2.5226	9871.48	2.5226	9933.19	2.5226
	2.52514	9931.1	2.52529	10061.5	2.52504	9935.28	2.52504	10012.5	2.52504	10065.6	2.52509	10069.8	2.52509	9979.08	2.52514	9919.63	2.52509	10062.5	2.52509	9845.58	2.52524	10050	2.52529	9728.77	2.52514	2.52514	9726.68	2.52514	9773.62	2.52514	9794.48	2.52514	9679.75	2.52514	10035.4	2.52509	9669.32	2.52519	9870.61	2.52514	9862.27	2.52514	9810.12	9900.86	2.52509	9787.17	2.52509	9942.58	2.52509
	2.52636	10165.8	2.52636	9986.8	2.52636	9933.95	2.52636	10006.2	2.52636	10113	2.52636	9936.11	2.52636	10038.6	2.52636	9953.37	2.52636	9944.74	2.52636	9992.19	2.52636	9967.38	2.52636	9830.43	2.52636	2.52636	9854.16	2.52636	9954.44	2.52636	9706.42	2.52636	9749.55	2.52636	9888.66	2.52636	9864.94	2.52636	10026.7	2.52636	9866.02	2.52636	9701.03	9928.56	2.52636	9784.06	2.52636	9967.38	2.52636
	2.52889	9781.38	2.52904	9739.1	2.52879	9928.33	2.52879	9812.58	2.52879	9690.79	2.52884	9805.53	2.52884	9572.02	2.52889	9752.19	2.52884	9729.04	2.52884	9789.43	2.52899	9772.32	2.52904	9632.41	2.52889	2.52889	9544.85	2.52889	9472.38	2.52889	9579.07	2.52889	9582.09	2.52889	9558.94	2.52884	9628.39	2.52894	9833.72	2.52889	9703.88	2.52889	9780.37	9475.4	2.52884	9688.78	2.52884	9621.34	2.52884
	2.53011	9872.89	2.53011	10059	2.53011	10133.9	2.53011	9917.81	2.53011	9755.24	2.53011	10049.4	2.53011	9798.02	2.53011	9917.81	2.53011	9723.15	2.53011	9875.03	2.53011	9989.47	2.53011	9917.81	2.53011	2.53011	9761.65	2.53011	9772.35	2.53011	9673.95	2.53011	9834.38	2.53011	9819.41	2.53011	9863.26	2.53011	9842.94	2.53011	9761.65	2.53011	9909.25	9772.35	2.53011	9558.44	2.53011	9737.05	2.53011
	2.53265	9726.62	2.5328	9803.94	2.53255	9688.48	2.53255	9794.66	2.53255	9522.5	2.5326	9853.42	2.5326	9749.3	2.53265	9765.79	2.5326	9795.69	2.5326	9829.71	2.53275	9998.78	2.5328	9662.7	2.53265	2.53265	9603.94	2.53265	9573.01	2.53265	9674.04	2.53265	9670.95	2.53265	9618.37	2.5326	9707.03	2.5327	9700.85	2.53265	9852.39	2.53265	9815.28	9661.67	2.5326	9821.46	2.5326	9513.22	2.5326
	2.53387	10115.3	2.53387	9955.02	2.53387	10006	2.53387	10147.2	2.53387	10073.9	2.53387	9957.14	2.53387	9949.71	2.53387	10017.7	2.53387	10075	2.53387	9908.3	2.53387	10083.5	2.53387	10184.3	2.53387	2.53387	9974.12	2.53387	9993.23	2.53387	9994.3	2.53387	9927.41	2.53387	9822.31	2.53387	9974.12	2.53387	10090.9	2.53387	9973.06	2.53387	9913.61	10047.4	2.53387	10055.9	2.53387	9660.94	2.53387
	2.53641	9764.93	2.53656	9872.67	2.53631	9997.36	2.53631	9765.93	2.53631	9876.66	2.53636	9956.46	2.53636	9604.33	2.53641	9927.53	2.53636	9760.94	2.53636	9781.89	2.53651	9904.59	2.53656	9568.42	2.53641	2.53641	9667.17	2.53641	9548.47	2.53641	9522.53	2.53641	9794.86	2.53641	9823.79	2.53636	9601.33	2.53646	9844.73	2.53641	9715.05	2.53641	9764.93	9716.05	2.53636	9836.75	2.53636	9539.49	2.53636
	2.53763	10097.1	2.53763	10041.2	2.53763	10144.2	2.53763	10116.8	2.53763	10430.3	2.53763	9920.58	2.53763	10039	2.53763	10211.1	2.53763	10140.9	2.53763	10071.9	2.53763	9957.86	2.53763	10091.6	2.53763	2.53763	9733.14	2.53763	9805.48	2.53763	9649.82	2.53763	9903.05	2.53763	9971.01	2.53763	10009.4	2.53763	9840.56	2.53763	9800	2.53763	9905.24	9747.39	2.53763	9973.2	2.53763	9784.66	2.53763
	2.54017	9939.16	2.54032	10003.2	2.54007	9815.13	2.54007	9743.81	2.54007	9950.53	2.54012	9861.64	2.54012	9795.49	2.54017	9865.77	2.54012	9852.34	2.54012	9644.58	2.54027	9796.52	2.54032	9862.67	2.54017	2.54017	9858.54	2.54017	9769.65	2.54017	9693.16	2.54017	9618.74	2.54017	9901.95	2.54012	9803.76	2.54022	9668.35	2.54017	9655.95	2.54017	9836.83	9656.99	2.54012	9974.3	2.54012	9753.11	2.54012
	2.54138	9938.82	2.54138	10154.1	2.54138	9958.1	2.54138	9949.53	2.54138	10066.3	2.54138	9878.83	2.54138	9932.39	2.54138	9930.25	2.54138	10074.9	2.54138	9900.25	2.54138	9970.95	2.54138	10025.6	2.54138	2.54138	9774.92	2.54138	9817.77	2.54138	9788.84	2.54138	9937.74	2.54138	9702.08	2.54138	9917.39	2.54138	9662.44	2.54138	9678.51	2.54138	9748.14	9798.49	2.54138	9641.02	2.54138	9840.26	2.54138
	2.54393	9839.96	2.54408	9753.75	2.54383	9786.59	2.54383	9886.15	2.54383	9861.52	2.54388	9868.7	2.54388	9613.13	2.54393	9701.4	2.54388	9968.26	2.54388	9630.58	2.54403	9743.48	2.54408	9678.82	2.54393	2.54393	9738.35	2.54393	9631.61	2.54393	9578.23	2.54393	9573.1	2.54393	9792.75	2.54388	9654.19	2.54398	9776.33	2.54393	9687.03	2.54393	9753.75	9800.96	2.54388	9854.33	2.54388	9884.1	2.54388
	2.54514	9895.81	2.54514	10046.5	2.54514	9911.4	2.54514	10064.1	2.54514	9711.9	2.54514	9899.97	2.54514	10045.4	2.54514	9858.4	2.54514	9804.37	2.54514	9862.56	2.54514	9939.45	2.54514	9857.36	2.54514	2.54514	9621.5	2.54514	9784.63	2.54514	9739.95	2.54514	9957.11	2.54514	9686.96	2.54514	9730.6	2.54514	9870.87	2.54514	9976.85	2.54514	9815.8	9943.61	2.54514	9924.9	2.54514	9804.37	2.54514
	2.54768	9918.71	2.54783	9881.07	2.54758	9918.71	2.54758	9988.9	2.54758	9830.21	2.54763	9902.44	2.54763	9785.46	2.54768	9835.3	2.54763	9911.59	2.54763	9960.42	2.54778	9966.52	2.54783	9702.05	2.54768	2.54768	9769.18	2.54768	9595.24	2.54768	9774.27	2.54768	9734.6	2.54768	9611.52	2.54763	9756.98	2.54773	9819.02	2.54768	9776.3	2.54768	9883.11	9772.23	2.54763	9788.51	2.54763	9546.42	2.54763
	2.54889	9937.73	2.54889	10015.5	2.54889	9958.48	2.54889	10041.5	2.54889	9966.78	2.54889	9963.67	2.54889	9990.65	2.54889	10207.5	2.54889	10166	2.54889	9992.72	2.54889	9958.48	2.54889	10036.3	2.54889	2.54889	9726.07	2.54889	9770.68	2.54889	9896.23	2.54889	9894.15	2.54889	9851.61	2.54889	9883.78	2.54889	9899.34	2.54889	9933.58	2.54889	9832.94	10020.7	2.54889	9924.24	2.54889	9775.87	2.54889
	2.55144	9898.14	2.55159	10030.6	2.55134	9797.48	2.55134	9889.92	2.55134	9727.64	2.55139	9771.81	2.55139	9830.35	2.55144	9798.51	2.55139	9668.07	2.55139	9671.15	2.55154	9798.51	2.55159	9584.87	2.55144	2.55144	9633.15	2.55144	9598.23	2.55144	9581.79	2.55144	9495.52	2.55144	9655.74	2.55139	9713.26	2.55149	9650.61	2.55144	9771.81	2.55144	9709.15	9554.06	2.55139	9689.64	2.55139	9786.19	2.55139
	2.55265	10329.2	2.55265	9973.77	2.55265	9914.7	2.55265	9938.33	2.55265	9971.62	2.55265	10006	2.55265	10177.8	2.55265	10046.8	2.55265	10102.6	2.55265	9912.55	2.55265	9833.08	2.55265	9941.55	2.55265	2.55265	9703.13	2.55265	9779.38	2.55265	9722.46	2.55265	9913.62	2.55265	9983.43	2.55265	9782.6	2.55265	9952.29	2.55265	9903.96	2.55265	9888.92	9893.22	2.55265	9790.12	2.55265	10149.9	2.55265
	2.5552	9861.14	2.55535	9869.34	2.5551	10125.4	2.5551	9794.57	2.5551	10016.8	2.55515	9800.71	2.55515	9708.54	2.5552	9795.59	2.55515	9745.41	2.55515	9978.93	2.5553	9943.08	2.55535	10042.4	2.5552	2.5552	9834.51	2.5552	9868.31	2.5552	9794.57	2.5552	9962.54	2.5552	9723.9	2.55515	10002.5	2.55525	9674.74	2.5552	9961.52	2.5552	9718.78	9608.16	2.55515	9804.81	2.55515	9710.58	2.55515
	2.5564	10057.2	2.5564	10043.3	2.5564	10147.2	2.5564	9894.23	2.5564	9993.93	2.5564	10048.6	2.5564	9963.92	2.5564	9894.23	2.5564	10110.8	2.5564	9886.73	2.5564	10014.3	2.5564	9970.35	2.5564	2.5564	9837.41	2.5564	9960.7	2.5564	9971.42	2.5564	9946.76	2.5564	9953.2	2.5564	9878.15	2.5564	9986.43	2.5564	10030.4	2.5564	9880.29	9928.54	2.5564	9942.47	2.5564	9923.18	2.5564
	2.55896	9921.95	2.55911	9786.17	2.55886	10055.7	2.55886	10058.8	2.55886	10036	2.55891	9869.09	2.55891	9977.92	2.55896	9933.35	2.55891	9830.74	2.55891	9865.98	2.55906	9793.43	2.55911	9708.44	2.55896	2.55896	9719.84	2.55896	9804.83	2.55896	9351.9	2.55896	9717.77	2.55896	9505.29	2.55891	9599.61	2.55901	9820.38	2.55896	9797.57	2.55896	9741.61	9717.77	2.55891	9696	2.55891	9622.41	2.55891
	2.56016	10014.2	2.56016	10030.3	2.56016	10009.9	2.56016	10075.4	2.56016	9934.71	2.56016	10022.8	2.56016	9893.91	2.56016	10021.7	2.56016	10166.7	2.56016	9854.17	2.56016	9931.49	2.56016	9814.44	2.56016	2.56016	9801.55	2.56016	9779	2.56016	9807.99	2.56016	9915.38	2.56016	10003.4	2.56016	9870.28	2.56016	10003.4	2.56016	9728.52	2.56016	9974.45	9961.56	2.56016	9942.23	2.56016	9788.66	2.56016
	2.56272	9978.95	2.56287	9949.2	2.56262	9910.95	2.56262	9985.32	2.56262	10040.6	2.56267	9896.08	2.56267	9938.58	2.56272	9874.83	2.56267	9970.45	2.56267	9960.89	2.56282	10045.9	2.56287	9848.27	2.56272	2.56272	9795.16	2.56272	9950.26	2.56272	9735.66	2.56272	9794.09	2.56272	9915.2	2.56267	9777.09	2.56277	9878.02	2.56272	9874.83	2.56272	9908.83	9700.6	2.56267	9681.48	2.56267	9794.09	2.56267
	2.56392	9985.6	2.56392	10081	2.56392	10072.4	2.56392	10068.1	2.56392	9798.04	2.56392	10012.4	2.56392	10109.9	2.56392	10072.4	2.56392	10015.6	2.56392	9717.66	2.56392	9971.67	2.56392	9813.05	2.56392	2.56392	9672.65	2.56392	9712.3	2.56392	9963.1	2.56392	9728.38	2.56392	9732.67	2.56392	9772.32	2.56392	9964.17	2.56392	9808.76	2.56392	10118.5	9980.24	2.56392	9929.87	2.56392	9849.49	2.56392
	2.56647	9975.16	2.56662	10073.8	2.56637	9805.97	2.56637	10151.6	2.56637	9896.28	2.56642	9801.82	2.56642	9887.97	2.56647	10119.4	2.56642	9843.34	2.56642	9960.63	2.56657	9854.76	2.56662	9917.04	2.56647	2.56647	9791.44	2.56647	9858.91	2.56647	9865.14	2.56647	9743.69	2.56647	9791.44	2.56642	9925.34	2.56652	9653.38	2.56647	9946.1	2.56647	9683.49	9857.87	2.56642	9688.68	2.56642	9741.61	2.56642
	2.56767	9903.55	2.56767	10040.1	2.56767	9845.95	2.56767	10099.8	2.56767	9851.28	2.56767	10010.2	2.56767	9815.01	2.56767	9781.94	2.56767	10153.2	2.56767	9919.55	2.56767	9895.01	2.56767	9902.48	2.56767	2.56767	9741.41	2.56767	9706.2	2.56767	9850.21	2.56767	9883.28	2.56767	9644.33	2.56767	10019.8	2.56767	9881.15	2.56767	9794.74	2.56767	9787.27	10018.8	2.56767	9698.74	2.56767	9583.53	2.56767
	2.57023	9859.35	2.57038	9962.24	2.57013	9883.56	2.57013	9962.24	2.57013	9916.84	2.57018	9932.98	2.57018	9769.57	2.57023	9694.92	2.57018	9880.53	2.57018	9842.2	2.57033	9754.44	2.57038	9914.83	2.57023	2.57023	9523.44	2.57023	9698.96	2.57023	9858.34	2.57023	9723.17	2.57023	9738.3	2.57018	9758.47	2.57028	9669.7	2.57023	9796.81	2.57023	9880.53	9736.28	2.57018	9898.69	2.57018	9720.14	2.57018
	2.57143	10090.6	2.57143	10066	2.57143	10149.5	2.57143	10079.9	2.57143	9982.44	2.57143	9908.56	2.57143	10136.6	2.57143	9985.66	2.57143	9886.07	2.57143	9726.51	2.57143	10045.6	2.57143	9973.88	2.57143	2.57143	9773.63	2.57143	9832.53	2.57143	9739.36	2.57143	9821.82	2.57143	9798.26	2.57143	10101.3	2.57143	10047.8	2.57143	9887.14	2.57143	9847.52	9973.88	2.57143	9959.96	2.57143	9766.13	2.57143
	2.57399	10048.3	2.57414	9912.61	2.57389	9813.42	2.57389	9680.82	2.57389	9885.28	2.57394	9988.53	2.57394	9934.88	2.57399	9795.2	2.57394	9809.37	2.57394	9665.63	2.57409	9949.05	2.57414	9734.46	2.57399	2.57399	9589.72	2.57399	9727.38	2.57399	9741.55	2.57399	9629.19	2.57399	9665.63	2.57394	9860.99	2.57404	9658.55	2.57399	9852.89	2.57399	9789.12	9738.51	2.57394	9953.1	2.57394	9889.33	2.57394
	2.57518	9975.93	2.57518	9965.45	2.57518	9890.02	2.57518	10097.5	2.57518	9922.5	2.57518	10032.5	2.57518	10007.4	2.57518	10044	2.57518	9961.26	2.57518	9973.83	2.57518	9945.55	2.57518	9895.26	2.57518	2.57518	9833.45	2.57518	9817.73	2.57518	9852.3	2.57518	9851.26	2.57518	9859.64	2.57518	9765.35	2.57518	9988.5	2.57518	9740.2	2.57518	9756.97	9685.72	2.57518	9708.77	2.57518	9767.44	2.57518
	2.57775	10071.7	2.5779	10103.3	2.57765	10169.7	2.57765	10003.2	2.57765	9983.16	2.5777	9950.49	2.5777	9929.42	2.57775	10061.1	2.5777	10134.9	2.5777	9880.95	2.57785	9777.68	2.5779	9826.15	2.57775	2.57775	9819.83	2.57775	9789.27	2.57775	9797.7	2.57775	9552.18	2.57775	9981.05	2.5777	9880.95	2.5778	9739.75	2.57775	10000	2.57775	9573.25	9899.91	2.5777	9740.8	2.5777	9785.06	2.5777
	2.57894	10116.3	2.57894	10209.8	2.57894	9979.6	2.57894	10184.6	2.57894	10071.1	2.57894	10011.1	2.57894	9943.85	2.57894	10017.4	2.57894	9919.67	2.57894	9770.37	2.57894	10004.8	2.57894	10093.1	2.57894	2.57894	9708.34	2.57894	10006.9	2.57894	9914.41	2.57894	9918.62	2.57894	9951.21	2.57894	9996.42	2.57894	10079.5	2.57894	9870.25	2.57894	10052.1	9898.64	2.57894	9974.34	2.57894	9900.74	2.57894
	2.58151	9907.18	2.58166	9814.15	2.58141	9946.45	2.58141	9986.76	2.58141	9867.9	2.58146	9872.03	2.58146	9941.29	2.58151	9928.88	2.58146	9926.82	2.58146	10001.2	2.58161	9917.51	2.58166	9955.76	2.58151	2.58151	9818.29	2.58151	9389.34	2.58151	9582.62	2.58151	9580.55	2.58151	9679.78	2.58146	9722.16	2.58156	9800.71	2.58151	9644.64	2.58151	9763.5	9733.53	2.58146	9670.48	2.58146	9660.14	2.58146
	2.58269	9914.41	2.58269	9748.47	2.58269	9996.85	2.58269	9962.41	2.58269	10095	2.58269	10102.3	2.58269	9898.75	2.58269	9793.35	2.58269	9932.15	2.58269	9975.98	2.58269	9838.22	2.58269	9846.57	2.58269	2.58269	9886.23	2.58269	9838.22	2.58269	9826.74	2.58269	9782.91	2.58269	9847.61	2.58269	9943.63	2.58269	9917.54	2.58269	9788.13	2.58269	9807.96	9755.78	2.58269	9834.05	2.58269	9900.84	2.58269
	2.58526	10037.8	2.58541	10055.4	2.58516	9887.93	2.58516	10023.3	2.58516	9986.13	2.58521	10149.4	2.58521	9957.19	2.58526	9884.83	2.58521	9870.36	2.58521	10213.5	2.58536	10001.6	2.58541	9700.84	2.58526	2.58526	9544.76	2.58526	9867.26	2.58526	9709.11	2.58526	9851.76	2.58526	9751.49	2.58521	9809.38	2.58531	9864.16	2.58526	9897.24	2.58526	9902.41	9842.45	2.58521	9865.19	2.58521	9982	2.58521
	2.58645	10154.1	2.58645	10172	2.58645	10099.1	2.58645	9959.58	2.58645	10098	2.58645	10134	2.58645	10117.1	2.58645	9884.53	2.58645	9955.35	2.58645	10218.5	2.58645	10181.5	2.58645	9956.41	2.58645	2.58645	9822.18	2.58645	10019.8	2.58645	9780.95	2.58645	10029.3	2.58645	10092.8	2.58645	9867.62	2.58645	9939.5	2.58645	10011.4	2.58645	9943.72	9804.21	2.58645	9864.45	2.58645	9980.72	2.58645
	2.58902	10050	2.58917	10019.4	2.58892	10245	2.58892	10148	2.58892	9921.4	2.58897	9806.5	2.58897	9843.39	2.58902	9842.34	2.58897	9906.64	2.58897	9790.69	2.58912	9820.2	2.58917	9813.88	2.58902	2.58902	9717.95	2.58902	9744.31	2.58902	9877.13	2.58902	9687.38	2.58902	9620.97	2.58897	9807.55	2.58907	9947.75	2.58902	9832.85	2.58902	9841.29	9809.66	2.58897	9761.17	2.58897	9685.28	2.58897
	2.59021	10160.1	2.59021	9823.6	2.59021	9841.88	2.59021	9881.66	2.59021	10098.8	2.59021	9818.23	2.59021	9879.51	2.59021	9925.74	2.59021	9712.86	2.59021	9997.78	2.59021	9882.74	2.59021	9904.24	2.59021	2.59021	9737.59	2.59021	9548.37	2.59021	9750.49	2.59021	9750.49	2.59021	9688.13	2.59021	9717.16	2.59021	9910.69	2.59021	9912.84	2.59021	9512.89	9861.23	2.59021	9725.76	2.59021	9859.08	2.59021
	2.59278	9834.88	2.59293	9946.14	2.59268	9973.44	2.59268	9799.48	2.59268	9855.11	2.59273	9904.67	2.59273	9886.46	2.59278	10088.7	2.59273	9859.15	2.59273	10025	2.59288	9885.45	2.59293	10081.7	2.59278	2.59278	9611.36	2.59278	9646.76	2.59278	9693.28	2.59278	9719.58	2.59278	9801.5	2.59273	9612.37	2.59283	9945.12	2.59278	9776.22	2.59278	9747.9	9868.26	2.59273	9651.82	2.59273	9659.91	2.59273
	2.59396	10085.6	2.59396	10111.6	2.59396	10190.8	2.59396	10007.5	2.59396	10062.8	2.59396	10152.8	2.59396	10144.2	2.59396	10175.6	2.59396	10260.2	2.59396	10060.6	2.59396	9959.74	2.59396	10038.9	2.59396	2.59396	9901.16	2.59396	10119.2	2.59396	10079.1	2.59396	9893.56	2.59396	10035.7	2.59396	9923.94	2.59396	10085.6	2.59396	9918.52	2.59396	10022.7	9918.52	2.59396	9967.33	2.59396	9850.17	2.59396
	2.59654	9960.19	2.59669	9932.2	2.59644	10016.2	2.59644	10067	2.59644	9890.74	2.59649	9805.73	2.59649	9868.97	2.59654	9899.03	2.59649	9769.45	2.59649	9918.73	2.59664	9977.82	2.59669	9540.35	2.59654	2.59654	9861.71	2.59654	9723.84	2.59654	9752.86	2.59654	9746.64	2.59654	9721.76	2.59649	9747.68	2.59659	9874.15	2.59654	9800.55	2.59654	9917.69	9735.24	2.59649	9712.43	2.59649	9810.91	2.59649
	2.59772	10015	2.59772	9972.06	2.59772	9768.2	2.59772	10036.4	2.59772	9981.72	2.59772	10053.6	2.59772	9876.57	2.59772	9873.35	2.59772	9896.95	2.59772	9793.95	2.59772	9886.22	2.59772	9801.46	2.59772	2.59772	9802.53	2.59772	9565.41	2.59772	9715.62	2.59772	9620.13	2.59772	9893.74	2.59772	9923.78	2.59772	9895.88	2.59772	9802.53	2.59772	9742.45	9671.63	2.59772	9860.47	2.59772	9787.51	2.59772
	2.6003	10092.8	2.60045	9837.33	2.6002	9862.98	2.6002	9883.5	2.6002	9819.89	2.60025	9767.57	2.60025	9843.49	2.6003	9720.38	2.60025	9785.01	2.60025	9810.66	2.6004	9751.16	2.60045	9927.61	2.6003	2.6003	9699.86	2.6003	9628.05	2.6003	9867.08	2.6003	9795.27	2.6003	9548.03	2.60025	9874.27	2.60035	9683.45	2.6003	9729.61	2.6003	9709.1	9648.57	2.60025	9555.21	2.60025	9822.97	2.60025
	2.60147	9932.47	2.60147	9958.78	2.60147	10059.8	2.60147	10109.3	2.60147	9895.63	2.60147	9994.57	2.60147	10152.5	2.60147	10025.1	2.60147	9824.05	2.60147	9910.36	2.60147	9966.15	2.60147	9842.99	2.60147	2.60147	9718.79	2.60147	9826.15	2.60147	9772.47	2.60147	9706.15	2.60147	9894.57	2.60147	10154.6	2.60147	9774.57	2.60147	9937.73	2.60147	9886.15	10079.8	2.60147	9800.89	2.60147	9853.52	2.60147
	2.60405	9838.3	2.6042	10017.4	2.60395	9933.07	2.60395	9930.99	2.60395	9785.19	2.604	9867.46	2.604	10136.1	2.60405	9965.36	2.604	9944.53	2.604	9856.01	2.60415	9970.56	2.6042	9788.31	2.60405	2.60405	9561.28	2.60405	9818.52	2.60405	10010.1	2.60405	9757.07	2.60405	9918.49	2.604	9674.8	2.6041	9808.1	2.60405	9662.3	2.60405	9768.53	9846.63	2.604	9825.81	2.604	9650.85	2.604
	2.60523	9939.99	2.60523	9951.69	2.60523	9921.9	2.60523	9902.76	2.60523	9828.29	2.60523	9803.82	2.60523	9881.48	2.60523	9726.17	2.60523	9897.44	2.60523	9963.39	2.60523	9898.5	2.60523	9958.07	2.60523	2.60523	9742.13	2.60523	9744.25	2.60523	9871.91	2.60523	9802.76	2.60523	9652.77	2.60523	9587.88	2.60523	9955.95	2.60523	9767.66	2.60523	9828.29	9862.33	2.60523	9915.52	2.60523	9694.25	2.60523
	2.60781	10133.5	2.60796	9902.39	2.60771	9949.44	2.60771	10083.3	2.60771	10057.1	2.60776	9856.39	2.60776	10194.1	2.60781	9656.69	2.60776	9977.67	2.60776	10169	2.60791	9774.83	2.60796	10057.1	2.60781	2.60781	9878.34	2.60781	9613.82	2.60781	9803.06	2.60781	9776.92	2.60781	9923.3	2.60776	9734.06	2.60786	9856.39	2.60781	9787.38	2.60781	9844.88	9662.96	2.60776	9919.12	2.60776	9749.74	2.60776
	2.60899	10123.1	2.60899	10005.2	2.60899	9925.93	2.60899	10066.3	2.60899	9855.22	2.60899	10044.9	2.60899	10150.9	2.60899	10028.8	2.60899	10030.9	2.60899	9905.57	2.60899	10103.8	2.60899	9880.93	2.60899	2.60899	9724.5	2.60899	9782.36	2.60899	9809.14	2.60899	9819.86	2.60899	9908.79	2.60899	9915.22	2.60899	10081.3	2.60899	9905.57	2.60899	9968.79	9893.79	2.60899	9930.22	2.60899	9617.35	2.60899
	2.61157	9986.9	2.61172	9864.67	2.61147	9830.78	2.61147	9937.6	2.61147	9857.48	2.61152	9850.29	2.61152	9883.16	2.61157	9980.74	2.61152	9970.47	2.61152	9875.97	2.61167	9844.13	2.61172	9851.32	2.61157	2.61157	9635.62	2.61157	9836.94	2.61157	9819.48	2.61157	9669.52	2.61157	9779.42	2.61152	9895.49	2.61162	9740.39	2.61157	10006.4	2.61157	9691.09	9880.08	2.61152	9683.9	2.61152	9741.42	2.61152
	2.61274	9930.8	2.61274	9916.78	2.61274	9866.12	2.61274	9994.4	2.61274	10004.1	2.61274	9915.71	2.61274	9858.57	2.61274	10024.6	2.61274	9926.49	2.61274	9992.25	2.61274	9998.72	2.61274	9788.5	2.61274	2.61274	9708.73	2.61274	9774.49	2.61274	9755.08	2.61274	9811.14	2.61274	9873.66	2.61274	9831.62	2.61274	9877.98	2.61274	9798.2	2.61274	9812.22	9778.8	2.61274	9838.09	2.61274	9756.16	2.61274
	2.61533	10058.2	2.61548	9970.76	2.61523	9784.34	2.61523	9991.82	2.61523	9937.05	2.61528	9952.85	2.61528	10031.8	2.61533	9960.22	2.61528	9936	2.61528	9861.22	2.61543	10239.3	2.61548	9950.74	2.61533	2.61533	9644.26	2.61533	9799.08	2.61533	9837	2.61533	9824.36	2.61533	9865.43	2.61528	9818.04	2.61538	9927.57	2.61533	9978.13	2.61533	9981.29	9883.34	2.61528	9622.14	2.61528	9949.69	2.61528
	2.6165	10059.3	2.6165	10113	2.6165	10138.8	2.6165	10053.9	2.6165	10050.7	2.6165	9811.05	2.6165	9979.76	2.6165	10125.9	2.6165	10114.1	2.6165	10059.3	2.6165	10010.9	2.6165	10153.8	2.6165	2.6165	9828.25	2.6165	9828.25	2.6165	9981.91	2.6165	9791.71	2.6165	9822.87	2.6165	9898.1	2.6165	10106.6	2.6165	9884.13	2.6165	10037.8	9923.89	2.6165	9877.68	2.6165	9932.48	2.6165
	2.61909	9967.53	2.61924	10011	2.61899	10040.6	2.61899	10008.8	2.61899	10034.3	2.61904	9834.06	2.61904	9934.69	2.61909	9726	2.61904	9884.9	2.61904	9889.14	2.61919	9939.99	2.61924	9893.38	2.61909	2.61909	9916.69	2.61909	9899.74	2.61909	9720.7	2.61909	9744.01	2.61909	9865.84	2.61904	9758.84	2.61914	10107.4	2.61909	9839.35	2.61909	9926.22	10016.3	2.61904	9859.48	2.61904	9768.37	2.61904
	2.62025	10010.9	2.62025	10002.4	2.62025	10086.9	2.62025	9903.23	2.62025	9912.73	2.62025	10058.4	2.62025	9947.56	2.62025	9933.84	2.62025	9813.53	2.62025	9774.48	2.62025	9942.28	2.62025	9877.91	2.62025	2.62025	9742.82	2.62025	9664.73	2.62025	9826.19	2.62025	9776.59	2.62025	9807.2	2.62025	9655.23	2.62025	9769.21	2.62025	9766.04	2.62025	9724.88	9763.93	2.62025	9754.43	2.62025	9652.06	2.62025
	2.62285	9982.93	2.623	9965.69	2.62275	9928.17	2.62275	10002.2	2.62275	9958.6	2.6228	9975.84	2.6228	10009.3	2.62285	9939.33	2.6228	9815.61	2.6228	9923.1	2.62295	9835.89	2.623	9714.19	2.62285	2.62285	9799.38	2.62285	9845.01	2.62285	9758.82	2.62285	9883.55	2.62285	9748.67	2.6228	9834.87	2.6229	9921.07	2.62285	9822.7	2.62285	9936.29	9853.13	2.6228	9936.29	2.6228	9728.39	2.6228
	2.62401	9959.46	2.62401	10098.4	2.62401	9948.7	2.62401	10150	2.62401	10227.6	2.62401	9977.77	2.62401	10091.9	2.62401	10047.8	2.62401	10107	2.62401	9954.08	2.62401	10017.6	2.62401	10006.8	2.62401	2.62401	9684.91	2.62401	9765.66	2.62401	9649.38	2.62401	10007.9	2.62401	9913.17	2.62401	9878.71	2.62401	9886.25	2.62401	9958.39	2.62401	10026.2	10141.4	2.62401	9881.94	2.62401	9801.19	2.62401
	2.6266	10108.9	2.62675	10014.3	2.6265	9890.89	2.6265	10085.3	2.6265	10087.3	2.62655	9988.6	2.62655	9910.43	2.6266	9937.18	2.62655	9967	2.62655	9947.46	2.6267	10052.4	2.62675	10023.6	2.6266	2.6266	9688.26	2.6266	9683.11	2.6266	9519.57	2.6266	9832.26	2.6266	9837.4	2.62655	9835.35	2.62665	9797.29	2.6266	9848.72	2.6266	9843.57	9749.97	2.62655	9710.89	2.62655	9612.14	2.62655
	2.62777	10044.2	2.62777	10032.5	2.62777	10145.7	2.62777	10004.7	2.62777	10007.9	2.62777	9895.77	2.62777	9766.53	2.62777	10018.6	2.62777	9759.06	2.62777	9908.59	2.62777	9979.08	2.62777	10020.7	2.62777	2.62777	9795.37	2.62777	9876.55	2.62777	9829.55	2.62777	9701.38	2.62777	9904.32	2.62777	9781.49	2.62777	9645.84	2.62777	9901.11	2.62777	9791.1	9865.87	2.62777	9891.5	2.62777	9743.04	2.62777
	2.63036	10139.4	2.63051	10167.6	2.63026	10051.8	2.63026	10092.4	2.63026	9774.28	2.63031	9814.97	2.63031	10071.6	2.63036	9900.51	2.63031	9989.17	2.63031	10006.9	2.63046	9841.05	2.63051	10041.3	2.63036	2.63036	9801.41	2.63036	9645.98	2.63036	9691.88	2.63036	9671.01	2.63036	9871.3	2.63031	9769.07	2.63041	9882.77	2.63036	9944.32	2.63036	9903.64	9881.73	2.63031	9695.01	2.63031	9687.7	2.63031
	2.63152	10139.8	2.63152	10043.7	2.63152	10183.5	2.63152	10029.5	2.63152	10327.7	2.63152	10083	2.63152	10118	2.63152	10270.9	2.63152	10055.7	2.63152	9966.13	2.63152	9978.14	2.63152	10150.7	2.63152	2.63152	10110.3	2.63152	9717.08	2.63152	9843.79	2.63152	10012	2.63152	10032.8	2.63152	9935.54	2.63152	9980.33	2.63152	9878.75	2.63152	9928.99	10030.6	2.63152	10017.5	2.63152	9827.41	2.63152
	2.63412	9805.53	2.63427	9952.14	2.63402	9920	2.63402	9764.36	2.63402	10056.6	2.63407	9979.25	2.63407	9717.17	2.63412	9875.82	2.63407	9766.37	2.63407	9892.89	2.63422	9920	2.63427	10035.5	2.63412	2.63412	9672.98	2.63412	9818.58	2.63412	9791.47	2.63412	9489.22	2.63412	9714.15	2.63407	9772.39	2.63417	9847.71	2.63412	9767.37	2.63412	9837.66	9715.16	2.63407	9710.14	2.63407	9695.07	2.63407
	2.63528	9989.02	2.63528	9904.28	2.63528	9920.17	2.63528	10042	2.63528	10058.9	2.63528	9947.71	2.63528	9704.1	2.63528	9890.51	2.63528	9914.87	2.63528	9907.46	2.63528	10042	2.63528	9937.12	2.63528	2.63528	9537.81	2.63528	9740.11	2.63528	9695.63	2.63528	9866.15	2.63528	9772.95	2.63528	9968.89	2.63528	9867.21	2.63528	9626.78	2.63528	9676.56	9891.57	2.63528	9807.9	2.63528	9664.91	2.63528
	2.63788	10065.6	2.63803	10271.2	2.63778	9968.95	2.63778	10158.1	2.63778	10067.6	2.63783	10130.3	2.63783	9833.24	2.63788	10084.1	2.63783	9943.24	2.63783	10088.2	2.63798	10009	2.63803	9946.33	2.63788	2.63788	9600.91	2.63788	9726.33	2.63788	9695.49	2.63788	9888.76	2.63788	9817.82	2.63783	9819.88	2.63793	9904.18	2.63788	9923.71	2.63788	9846.61	9831.19	2.63783	9731.47	2.63783	9729.41	2.63783
	2.63903	10027.8	2.63903	10222.9	2.63903	9918.43	2.63903	10078.2	2.63903	10065.3	2.63903	10108.2	2.63903	9977.39	2.63903	9720.1	2.63903	9849.82	2.63903	9802.65	2.63903	9983.82	2.63903	9967.74	2.63903	2.63903	9624.69	2.63903	9645.06	2.63903	9884.12	2.63903	9818.73	2.63903	9754.41	2.63903	9858.39	2.63903	9923.79	2.63903	9839.1	2.63903	9959.16	9903.42	2.63903	9947.37	2.63903	9843.39	2.63903
	2.64164	9901.5	2.64179	9865.39	2.64154	10031.5	2.64154	10095.5	2.64154	9715.79	2.64159	9969.59	2.64159	9833.4	2.64164	10023.2	2.64159	10047	2.64159	9759.12	2.64174	10017.1	2.64179	9848.88	2.64164	2.64164	9879.83	2.64164	9718.88	2.64164	9862.29	2.64164	9791.1	2.64164	9825.15	2.64159	9761.18	2.64169	9789.04	2.64164	9693.09	2.64164	9698.25	9691.02	2.64159	9907.69	2.64159	9870.54	2.64159
	2.64279	9958.38	2.64279	10023.5	2.64279	9975.2	2.64279	9958.38	2.64279	9981.5	2.64279	9881.68	2.64279	9811.27	2.64279	9940.52	2.64279	10008.8	2.64279	9910.05	2.64279	10079.2	2.64279	9853.3	2.64279	2.64279	9711.45	2.64279	9865.91	2.64279	9787.1	2.64279	9931.06	2.64279	9835.44	2.64279	9861.71	2.64279	9756.63	2.64279	9889.03	2.64279	9976.25	9964.69	2.64279	9851.2	2.64279	10008.8	2.64279
	2.6454	9962.33	2.64555	9974.7	2.6453	10190.1	2.6453	10151	2.6453	9822.15	2.64535	9941.72	2.64535	9992.23	2.6454	10043.8	2.64535	10059.2	2.64535	9919.04	2.6455	9943.78	2.64555	10033.5	2.6454	2.6454	9877.81	2.6454	9706.7	2.6454	9830.4	2.6454	9892.24	2.6454	9723.2	2.64535	9911.83	2.64545	9834.52	2.6454	9839.67	2.6454	9909.76	10059.2	2.64535	9753.09	2.64535	9650.01	2.64535
	2.64655	9966.02	2.64655	10099	2.64655	10109.7	2.64655	10006.4	2.64655	9888.35	2.64655	10241.6	2.64655	9728.76	2.64655	9791.53	2.64655	9919.2	2.64655	9714.93	2.64655	9926.65	2.64655	9906.44	2.64655	2.64655	9967.08	2.64655	9973.47	2.64655	9737.27	2.64655	9876.65	2.64655	9892.61	2.64655	9911.76	2.64655	9578.74	2.64655	10005.4	2.64655	10062.8	10024.5	2.64655	9954.31	2.64655	9769.19	2.64655
	2.64915	9818.86	2.6493	10005.4	2.64905	9771.19	2.64905	9804.35	2.64905	9705.9	2.6491	9943.23	2.6491	9874.83	2.64915	9816.79	2.6491	9913.18	2.6491	9933.9	2.64925	9853.06	2.6493	9768.08	2.64915	2.64915	9631.27	2.64915	9738.02	2.64915	9649.93	2.64915	9694.49	2.64915	9869.65	2.6491	9627.13	2.6492	9624.02	2.64915	9767.04	2.64915	9723.51	9693.46	2.6491	9554.58	2.6491	9768.08	2.6491
	2.6503	10022.2	2.6503	10099.2	2.6503	9905.25	2.6503	9811.44	2.6503	9793.52	2.6503	9983.24	2.6503	9732.39	2.6503	9973.75	2.6503	10011.7	2.6503	9945.3	2.6503	9998	2.6503	9968.48	2.6503	2.6503	9789.31	2.6503	9711.31	2.6503	9549	2.6503	9635.43	2.6503	9707.1	2.6503	9918.95	2.6503	9702.88	2.6503	9897.87	2.6503	9966.38	9842.01	2.6503	9850.44	2.6503	9895.76	2.6503
	2.65291	10049.5	2.65306	9953.03	2.65281	10019.4	2.65281	10027.7	2.65281	9942.66	2.65286	9867.99	2.65286	10122.1	2.65291	9961.33	2.65286	10048.4	2.65286	10108.6	2.65301	9860.73	2.65306	9834.8	2.65291	2.65291	9760.13	2.65291	9950.96	2.65291	9614.94	2.65291	9713.46	2.65291	9758.06	2.65286	9716.57	2.65296	10014.2	2.65291	9886.66	2.65291	9705.17	10082.7	2.65286	9880.44	2.65286	9853.47	2.65286
	2.65406	10069	2.65406	10026.4	2.65406	10098.8	2.65406	10041.3	2.65406	10111.6	2.65406	10078.6	2.65406	9939.21	2.65406	9956.24	2.65406	9984.96	2.65406	9956.24	2.65406	9986.02	2.65406	9882.83	2.65406	2.65406	9727.52	2.65406	9850.92	2.65406	10149.9	2.65406	9889.22	2.65406	9711.56	2.65406	9826.45	2.65406	10016.9	2.65406	9888.15	2.65406	9891.34	9738.15	2.65406	10040.3	2.65406	9793.47	2.65406
	2.65667	10034.1	2.65682	10060.7	2.65657	9738.67	2.65657	9985.86	2.65657	9789.96	2.65662	9832.01	2.65662	9934.58	2.65667	9925.34	2.65662	10075.1	2.65662	9890.47	2.65677	9870.98	2.65682	9954.06	2.65667	2.65667	9799.19	2.65667	9701.75	2.65667	9754.06	2.65667	9574.57	2.65667	9619.7	2.65662	9994.06	2.65672	9752.01	2.65667	9675.08	2.65667	9648.42	9740.73	2.65662	9784.83	2.65662	9739.7	2.65662
	2.65781	9949.01	2.65781	10099.7	2.65781	9983.11	2.65781	10016.1	2.65781	10085.4	2.65781	10010.6	2.65781	9898.41	2.65781	10176.7	2.65781	9817	2.65781	9881.91	2.65781	9851.1	2.65781	10017.2	2.65781	2.65781	9895.11	2.65781	9704.8	2.65781	9734.5	2.65781	9777.4	2.65781	9881.91	2.65781	9906.11	2.65781	9928.11	2.65781	9732.3	2.65781	9894.01	9941.31	2.65781	9857.7	2.65781	9834.6	2.65781
	2.66043	9956.46	2.66058	10008.2	2.66033	9982.34	2.66033	9798.09	2.66033	10155.2	2.66038	9874.69	2.66038	9878.83	2.66043	9899.53	2.66038	10127.2	2.66038	10074.5	2.66053	9997.86	2.66058	10009.2	2.66043	2.66043	9944.04	2.66043	9888.14	2.66043	9667.67	2.66043	9553.81	2.66043	9714.25	2.66038	9919.2	2.66048	9979.23	2.66043	9982.34	2.66043	9909.88	9751.51	2.66038	9857.09	2.66038	9689.41	2.66038
	2.66157	10199.3	2.66157	10018.5	2.66157	10009.3	2.66157	9823.33	2.66157	10190.1	2.66157	10006.2	2.66157	10187	2.66157	10040.9	2.66157	9897.91	2.66157	9867.26	2.66157	10196.2	2.66157	9877.48	2.66157	2.66157	9796.77	2.66157	9838.65	2.66157	9748.75	2.66157	9813.11	2.66157	9908.13	2.66157	9773.27	2.66157	9911.19	2.66157	9770.2	2.66157	10031.7	9836.61	2.66157	9735.47	2.66157	9736.49	2.66157
	2.66419	10174.3	2.66434	9946.67	2.66409	9945.66	2.66409	10104.2	2.66409	9828.81	2.66414	9792.23	2.66414	9927.37	2.66419	9829.82	2.66414	10023.9	2.66414	9876.56	2.66429	9814.58	2.66434	9853.19	2.66419	2.66419	9798.32	2.66419	9571.73	2.66419	9809.5	2.66419	9603.23	2.66419	9760.73	2.66414	9817.63	2.66424	9694.68	2.66419	9752.6	2.66419	9775.97	9692.65	2.66414	9866.4	2.66414	9718.05	2.66414
	2.66533	9926.64	2.66533	10042.5	2.66533	9967.77	2.66533	10008.9	2.66533	9906.08	2.66533	10047.9	2.66533	9909.32	2.66533	10011.1	2.66533	9958.03	2.66533	10123.6	2.66533	10105.2	2.66533	9907.16	2.66533	2.66533	9915.82	2.66533	9881.18	2.66533	9732.89	2.66533	9967.77	2.66533	9758.87	2.66533	9894.17	2.66533	10144.2	2.66533	9858.45	2.66533	9780.52	10001.3	2.66533	9911.49	2.66533	9930.97	2.66533
	2.66795	10040.9	2.6681	10025.5	2.66785	9888	2.66785	9975.22	2.66785	9760.77	2.6679	9804.89	2.6679	9985.48	2.66795	9956.75	2.6679	9949.56	2.6679	9897.24	2.66805	9741.28	2.6681	9962.9	2.66795	2.66795	9844.91	2.66795	9805.92	2.66795	9781.29	2.66795	9653.04	2.66795	9872.61	2.6679	9860.3	2.668	9868.51	2.66795	9973.16	2.66795	9720.76	9837.73	2.6679	9660.22	2.6679	9670.48	2.6679
	2.66908	10291.6	2.66908	10127.4	2.66908	10137.2	2.66908	10074.5	2.66908	10056.1	2.66908	9991.34	2.66908	10030.2	2.66908	10189	2.66908	10062.6	2.66908	9858.48	2.66908	10058.3	2.66908	9997.82	2.66908	2.66908	10039.9	2.66908	9836.88	2.66908	9983.78	2.66908	9695.38	2.66908	9889.8	2.66908	10025.9	2.66908	9968.65	2.66908	9912.49	2.66908	9897.36	9960.01	2.66908	10109.1	2.66908	9748.3	2.66908
	2.67171	10019.8	2.67186	10105.3	2.67161	9907.76	2.67161	9838.51	2.67161	9873.14	2.67166	9799.81	2.67166	9905.73	2.67171	9874.16	2.67166	9892.49	2.67166	9805.92	2.67181	10053.4	2.67186	9898.6	2.67171	2.67171	9701.03	2.67171	9582.9	2.67171	9828.33	2.67171	9669.46	2.67171	9718.34	2.67166	9816.11	2.67176	9838.51	2.67171	9674.55	2.67171	9736.68	9708.16	2.67166	9735.66	2.67166	9756.02	2.67166
	2.67284	10223.8	2.67284	9962.94	2.67284	10058.9	2.67284	10053.5	2.67284	9837.91	2.67284	9877.79	2.67284	10000.7	2.67284	10138.6	2.67284	9887.49	2.67284	9819.58	2.67284	9969.41	2.67284	9858.39	2.67284	2.67284	9817.43	2.67284	9823.89	2.67284	9923.06	2.67284	9826.05	2.67284	9723.65	2.67284	9802.34	2.67284	9990.97	2.67284	9873.48	2.67284	9889.65	9738.74	2.67284	9938.15	2.67284	9704.25	2.67284
	2.67546	10092	2.67561	9929.41	2.67536	10124.9	2.67536	9930.44	2.67536	9946.9	2.67541	9898.54	2.67541	10066.3	2.67546	9762.72	2.67541	9928.38	2.67541	10082.7	2.67556	10013.8	2.67561	9971.59	2.67546	2.67546	9721.56	2.67546	9762.72	2.67546	9747.28	2.67546	9951.01	2.67546	9876.93	2.67541	9968.51	2.67551	9968.51	2.67546	9782.27	2.67546	9873.84	9635.13	2.67541	9852.24	2.67541	9668.05	2.67541
	2.6766	10043.8	2.6766	10155.2	2.6766	10122.5	2.6766	10121.4	2.6766	9970.72	2.6766	9998.83	2.6766	9993.21	2.6766	10092.2	2.6766	10037.1	2.6766	10039.3	2.6766	9995.46	2.6766	10068.6	2.6766	2.6766	9763.79	2.6766	9829.02	2.6766	9883	2.6766	9785.16	2.6766	9997.71	2.6766	9945.98	2.6766	10014.6	2.6766	9826.77	2.6766	10046.1	9959.47	2.6766	10043.8	2.6766	9863.88	2.6766
	2.67922	10094.4	2.67937	9817.23	2.67912	10095.4	2.67912	9737.01	2.67912	9912.04	2.67917	10094.4	2.67917	9798.48	2.67922	9953.71	2.67917	9805.77	2.67917	9853.7	2.67932	9793.27	2.67937	9979.76	2.67922	2.67922	9719.3	2.67922	9666.17	2.67922	9771.39	2.67922	9749.51	2.67922	9530.73	2.67917	9891.2	2.67927	9824.52	2.67922	9808.9	2.67922	9780.77	9588.03	2.67917	9850.57	2.67917	9912.04	2.67917
	2.68035	10028	2.68035	10057.5	2.68035	9829.94	2.68035	9993.26	2.68035	9938.47	2.68035	9773.04	2.68035	9975.35	2.68035	9963.76	2.68035	9781.47	2.68035	9842.59	2.68035	9863.66	2.68035	9939.53	2.68035	2.68035	9754.08	2.68035	9689.8	2.68035	9798.33	2.68035	9612.88	2.68035	9695.07	2.68035	9818.35	2.68035	9724.57	2.68035	9814.14	2.68035	9724.57	9835.21	2.68035	9971.14	2.68035	9848.91	2.68035
	2.68298	10063.1	2.68313	10053.8	2.68288	9917.48	2.68288	9858.18	2.68288	10081.9	2.68293	9881.06	2.68293	9859.22	2.68298	10085	2.68293	10017.4	2.68293	9963.26	2.68308	9809.27	2.68313	10084	2.68298	2.68298	9730.2	2.68298	9822.8	2.68298	9946.61	2.68298	9991.35	2.68298	9912.28	2.68293	9954.94	2.68303	9856.09	2.68298	9979.91	2.68298	9995.51	9987.19	2.68293	10151.6	2.68293	9936.21	2.68293
	2.68411	10158.9	2.68411	9904.93	2.68411	10054.5	2.68411	9981.34	2.68411	10142.8	2.68411	10072.8	2.68411	10083.6	2.68411	10111.6	2.68411	10002.9	2.68411	9941.52	2.68411	10191.2	2.68411	10055.6	2.68411	2.68411	9823.14	2.68411	9801.62	2.68411	9638.04	2.68411	9898.47	2.68411	9731.67	2.68411	9728.44	2.68411	9865.11	2.68411	9925.38	2.68411	9852.2	9818.84	2.68411	9988.87	2.68411	9900.63	2.68411
	2.68674	10002.4	2.68689	9937.2	2.68664	9897.46	2.68664	10081.9	2.68664	9823.08	2.68669	9961.65	2.68669	9899.5	2.68674	9896.44	2.68669	9912.74	2.68669	9692.66	2.68684	9692.66	2.68689	9670.25	2.68674	2.68674	9591.79	2.68674	9626.44	2.68674	9654.97	2.68674	9659.04	2.68674	9695.72	2.68669	9844.48	2.68679	9663.12	2.68674	9844.48	2.68674	9644.78	9712.02	2.68669	9672.29	2.68669	9433.87	2.68669
	2.68786	10050.7	2.68786	10048.5	2.68786	10018.8	2.68786	9864.5	2.68786	10036.4	2.68786	9987.92	2.68786	10022.1	2.68786	9851.28	2.68786	9808.3	2.68786	9892.05	2.68786	9918.49	2.68786	9994.53	2.68786	2.68786	9893.15	2.68786	9767.53	2.68786	9849.07	2.68786	9822.63	2.68786	10006.6	2.68786	9973.59	2.68786	9866.7	2.68786	10055.1	2.68786	9757.61	9814.91	2.68786	9941.63	2.68786	9795.08	2.68786
	2.6905	9911.24	2.69065	10026.6	2.6904	9920.59	2.6904	10080.6	2.6904	9936.18	2.69045	9863.45	2.69045	9967.35	2.6905	9863.45	2.69045	10014.1	2.69045	9862.41	2.6906	9966.31	2.69065	9972.54	2.6905	2.6905	9840.59	2.6905	9805.26	2.6905	9817.73	2.6905	9736.69	2.6905	9757.47	2.69045	9893.58	2.69055	9698.24	2.6905	9695.13	2.6905	9815.65	9733.57	2.69045	9735.65	2.69045	9769.93	2.69045
	2.69162	9865.3	2.69162	10048.7	2.69162	9940.32	2.69162	9725.68	2.69162	9875.72	2.69162	9920.52	2.69162	9806.95	2.69162	9958.03	2.69162	10091.4	2.69162	9839.25	2.69162	10048.7	2.69162	9840.29	2.69162	2.69162	9696.5	2.69162	9705.88	2.69162	9769.44	2.69162	9794.45	2.69162	9764.23	2.69162	9893.43	2.69162	9845.5	2.69162	9716.3	2.69162	9649.61	9858.01	2.69162	9992.42	2.69162	9715.26	2.69162
	2.69426	9966.58	2.69441	9913.11	2.69416	9891.52	2.69416	9975.83	2.69416	10012.8	2.69421	9914.14	2.69421	9996.4	2.69426	9592.3	2.69421	9864.78	2.69421	9950.13	2.69436	9936.76	2.69441	9861.7	2.69426	2.69426	9624.18	2.69426	9595.39	2.69426	9594.36	2.69426	9705.41	2.69426	9896.66	2.69421	9814.4	2.69431	9864.78	2.69426	9937.79	2.69426	9660.17	9632.4	2.69421	9725.97	2.69421	9715.69	2.69421
	2.69538	9849.61	2.69538	9923.56	2.69538	9943.93	2.69538	10037.2	2.69538	9996.44	2.69538	9983.58	2.69538	9783.16	2.69538	10037.2	2.69538	10074.7	2.69538	9895.7	2.69538	9812.1	2.69538	9935.35	2.69538	2.69538	9699.56	2.69538	9513.07	2.69538	9532.36	2.69538	9775.66	2.69538	9796.02	2.69538	9711.35	2.69538	9871.05	2.69538	9835.68	2.69538	9864.61	9797.09	2.69538	9857.11	2.69538	9834.61	2.69538
	2.69802	9947.62	2.69817	10019.4	2.69792	9988.2	2.69792	10057.9	2.69792	9996.52	2.69797	10143.2	2.69797	9923.68	2.69802	9838.36	2.69797	10043.3	2.69797	10093.3	2.69812	9862.29	2.69817	10080.8	2.69802	2.69802	9745.75	2.69802	9799.86	2.69802	9941.37	2.69802	9792.58	2.69802	9738.47	2.69797	9809.22	2.69807	9874.78	2.69802	9861.25	2.69802	9838.36	9720.78	2.69797	9897.67	2.69797	9760.32	2.69797
	2.69913	9953.96	2.69913	9868.28	2.69913	9923.28	2.69913	9981.46	2.69913	9966.65	2.69913	9927.52	2.69913	10073.5	2.69913	9793.17	2.69913	9938.09	2.69913	9914.82	2.69913	9672.58	2.69913	10070.3	2.69913	2.69913	9609.12	2.69913	9573.15	2.69913	9646.14	2.69913	9763.56	2.69913	9700.09	2.69913	9715.95	2.69913	9747.69	2.69913	9799.52	2.69913	9750.86	9663.06	2.69913	9727.59	2.69913	9949.73	2.69913
	2.70177	10141.6	2.70192	9983.34	2.70167	9891.74	2.70167	9838.65	2.70167	9942.74	2.70172	9913.6	2.70172	9980.22	2.70177	9869.88	2.70172	9943.78	2.70172	9870.92	2.70187	9839.69	2.70192	9775.16	2.70177	2.70177	9874.04	2.70177	9522.22	2.70177	9836.57	2.70177	9762.67	2.70177	9652.33	2.70172	9651.29	2.70182	9837.61	2.70177	9554.49	2.70177	9761.63	9640.88	2.70172	9598.2	2.70172	9910.48	2.70172
	2.70289	9820.2	2.70289	9881.82	2.70289	9858.45	2.70289	9879.7	2.70289	9872.26	2.70289	9871.2	2.70289	9913.7	2.70289	9717.13	2.70289	9780.88	2.70289	9852.07	2.70289	9864.82	2.70289	9785.13	2.70289	2.70289	9644.87	2.70289	9916.89	2.70289	9769.19	2.70289	9476.99	2.70289	9555.62	2.70289	9667.19	2.70289	9649.12	2.70289	9758.57	2.70289	9741.57	9852.07	2.70289	9845.7	2.70289	9659.75	2.70289
	2.70553	9945.59	2.70568	9809.69	2.70543	9915.27	2.70543	9878.69	2.70543	10043.9	2.70548	9989.5	2.70548	9875.55	2.70553	9688.43	2.70548	9783.56	2.70548	9814.92	2.70563	9928.86	2.70568	9893.32	2.70553	2.70553	9744.88	2.70553	9659.16	2.70553	9767.88	2.70553	9559.85	2.70553	9929.91	2.70548	9837.92	2.70558	9879.73	2.70553	9852.55	2.70553	9804.47	9797.15	2.70548	9706.2	2.70548	10017.7	2.70548
	2.70665	9869.47	2.70665	10006.9	2.70665	9918.76	2.70665	9834.86	2.70665	9952.32	2.70665	9905.13	2.70665	9969.11	2.70665	9887.3	2.70665	9910.37	2.70665	9825.42	2.70665	9674.38	2.70665	9947.08	2.70665	2.70665	9683.82	2.70665	9670.19	2.70665	9725.78	2.70665	9783.46	2.70665	9760.39	2.70665	9750.95	2.70665	9718.44	2.70665	9784.51	2.70665	9924.01	9947.08	2.70665	9684.87	2.70665	9899.88	2.70665
	2.70929	9989.57	2.70944	9830.56	2.70919	9974.93	2.70919	10041.9	2.70919	10021	2.70924	9903.79	2.70924	9723.85	2.70929	9832.65	2.70924	9873.45	2.70924	9836.84	2.70939	9865.08	2.70944	9670.5	2.70929	2.70929	9767.79	2.70929	9743.73	2.70929	9699.79	2.70929	9734.32	2.70929	9787.67	2.70924	9705.02	2.70934	9725.95	2.70929	9832.65	2.70929	9907.97	9920.53	2.70924	9673.64	2.70924	9620.29	2.70924
	2.7104	10066.1	2.7104	9737.78	2.7104	9752.56	2.7104	9827.52	2.7104	9924.64	2.7104	9904.59	2.7104	9730.39	2.7104	10050.3	2.7104	9895.08	2.7104	9750.45	2.7104	9813.8	2.7104	9649.11	2.7104	2.7104	9469.64	2.7104	9794.79	2.7104	9810.63	2.7104	9541.42	2.7104	9805.35	2.7104	9671.28	2.7104	9673.39	2.7104	9687.11	2.7104	9788.46	9621.66	2.7104	9687.11	2.7104	9606.88	2.7104
	2.71305	9975.79	2.7132	9951.46	2.71295	9916.55	2.71295	10100.6	2.71295	10186.3	2.713	10119.7	2.713	9982.14	2.71305	10176.8	2.713	9966.27	2.713	9781.12	2.71315	9986.37	2.7132	9995.9	2.71305	2.71305	9884.81	2.71305	9890.1	2.71305	9812.86	2.71305	9794.88	2.71305	9863.65	2.713	9916.55	2.7131	9987.43	2.71305	9907.03	2.71305	9808.63	9825.56	2.713	10084.8	2.713	9759.96	2.713
	2.71416	9949.57	2.71416	9989.85	2.71416	9943.21	2.71416	9905.06	2.71416	10032.2	2.71416	9877.51	2.71416	9837.23	2.71416	10081	2.71416	9968.65	2.71416	9971.83	2.71416	9895.52	2.71416	9918.84	2.71416	2.71416	9770.46	2.71416	9848.89	2.71416	9579.7	2.71416	9773.64	2.71416	9984.55	2.71416	9847.83	2.71416	9780	2.71416	9824.52	2.71416	9887.04	9594.53	2.71416	9786.36	2.71416	9695.22	2.71416
	2.71681	9936.96	2.71696	9882.56	2.71671	9926.5	2.71671	10010.2	2.71671	10062.5	2.71676	9777.95	2.71676	9943.23	2.71681	10079.2	2.71676	9903.48	2.71676	9853.27	2.71691	9885.7	2.71696	9814.56	2.71681	2.71681	9676.48	2.71681	9772.72	2.71681	9580.24	2.71681	9825.02	2.71681	9758.07	2.71676	9859.55	2.71686	9870.01	2.71681	9780.04	2.71681	9867.91	9762.26	2.71676	9664.97	2.71676	9821.89	2.71676
	2.71792	9999.71	2.71792	9902.04	2.71792	9974.75	2.71792	10075.7	2.71792	9976.92	2.71792	9890.1	2.71792	9922.66	2.71792	9904.21	2.71792	10120.2	2.71792	10004.1	2.71792	9778.32	2.71792	9911.81	2.71792	2.71792	9653.51	2.71792	9586.22	2.71792	9790.26	2.71792	9696.92	2.71792	9887.93	2.71792	9773.98	2.71792	9865.14	2.71792	9830.41	2.71792	9820.64	9793.51	2.71792	9875.99	2.71792	9671.96	2.71792
	2.72057	10134.1	2.72072	9914.19	2.72047	10091.4	2.72047	10064.3	2.72047	10123.7	2.72052	10067.4	2.72052	9878.76	2.72057	9915.24	2.72052	9879.8	2.72052	9764.12	2.72067	10047.6	2.72072	9892.31	2.72057	2.72057	9855.83	2.72057	9678.66	2.72057	9700.55	2.72057	9706.8	2.72057	9578.61	2.72052	9918.36	2.72062	9832.9	2.72057	9943.37	2.72057	9752.66	9865.21	2.72052	9845.41	2.72052	9882.93	2.72052
	2.72167	9982.54	2.72167	10054.7	2.72167	9931.59	2.72167	10000.6	2.72167	9889.13	2.72167	9993.15	2.72167	9907.18	2.72167	9865.78	2.72167	9839.25	2.72167	10135.4	2.72167	9959.19	2.72167	9846.68	2.72167	2.72167	9830.76	2.72167	9642.89	2.72167	9682.16	2.72167	9742.66	2.72167	9752.21	2.72167	9726.74	2.72167	9923.1	2.72167	9879.58	2.72167	9810.59	9750.09	2.72167	9879.58	2.72167	9756.46	2.72167
	2.72433	9906.65	2.72448	9910.72	2.72423	10017.6	2.72423	9990.11	2.72423	9826.24	2.72428	9710.21	2.72428	9657.28	2.72433	9612.49	2.72428	9858.81	2.72428	9766.19	2.72443	9645.07	2.72448	9796.72	2.72433	2.72433	9879.17	2.72433	9693.92	2.72433	9816.06	2.72433	9637.94	2.72433	9616.57	2.72428	9747.87	2.72438	9764.15	2.72433	9728.53	2.72433	9700.03	9791.63	2.72428	9685.78	2.72428	9533.1	2.72428
	2.72543	9855.43	2.72543	9921.87	2.72543	10116.9	2.72543	9898.29	2.72543	9886.5	2.72543	9900.44	2.72543	10077.3	2.72543	9879	2.72543	9792.19	2.72543	9884.36	2.72543	9952.95	2.72543	9793.27	2.72543	2.72543	9610	2.72543	9675.38	2.72543	9478.18	2.72543	9692.53	2.72543	9711.82	2.72543	9619.65	2.72543	9734.32	2.72543	9674.31	2.72543	9735.39	9843.64	2.72543	9883.29	2.72543	9719.32	2.72543
	2.72808	9799.98	2.72823	9974.33	2.72798	9679.35	2.72798	9922.63	2.72798	9846.61	2.72803	10028	2.72803	9709.76	2.72808	9825.32	2.72803	9939.86	2.72803	9820.25	2.72818	9976.35	2.72823	9693.54	2.72808	2.72808	9625.63	2.72808	9675.3	2.72808	9585.08	2.72808	9702.67	2.72808	9575.96	2.72803	9740.17	2.72813	9574.95	2.72808	9766.53	2.72808	9511.09	9830.39	2.72803	9648.94	2.72803	9636.78	2.72803
	2.72919	9999.75	2.72919	10130.3	2.72919	9807.18	2.72919	9882.07	2.72919	9812.53	2.72919	9929.14	2.72919	9826.44	2.72919	9858.53	2.72919	9858.53	2.72919	9750.48	2.72919	9744.06	2.72919	9885.28	2.72919	2.72919	9784.71	2.72919	9738.71	2.72919	9752.62	2.72919	9675.59	2.72919	9749.41	2.72919	9689.5	2.72919	9675.59	2.72919	9724.8	2.72919	9700.2	9642.42	2.72919	9831.79	2.72919	9890.63	2.72919
	2.73184	9837.94	2.73199	9834.83	2.73174	9972.42	2.73174	9891.73	2.73174	9898.97	2.73179	9904.14	2.73179	9965.18	2.73184	9894.83	2.73179	9686.9	2.73179	9727.25	2.73194	9883.45	2.73199	9795.52	2.73184	2.73184	9603.11	2.73184	9908.28	2.73184	9741.73	2.73184	9715.87	2.73184	9683.8	2.73179	9703.45	2.73189	9827.59	2.73184	9662.07	2.73184	9930.01	9786.21	2.73179	9888.63	2.73179	9699.32	2.73179
	2.73294	10081.4	2.73294	10063.6	2.73294	10016.8	2.73294	10046.8	2.73294	9994.5	2.73294	9995.62	2.73294	9946.61	2.73294	10010.1	2.73294	10082.5	2.73294	9907.63	2.73294	9916.54	2.73294	9750.6	2.73294	2.73294	9954.41	2.73294	9800.72	2.73294	9865.31	2.73294	9936.59	2.73294	9845.27	2.73294	9894.27	2.73294	9820.76	2.73294	9880.91	2.73294	9926.57	9724.99	2.73294	9576.86	2.73294	9839.7	2.73294
	2.7356	9976.8	2.73575	9901.69	2.7355	9989.32	2.7355	9815.09	2.7355	9965.32	2.73555	10037.3	2.73555	9765.02	2.7356	9993.49	2.73555	10063.4	2.73555	9744.15	2.7357	9665.91	2.73575	10050.9	2.7356	2.7356	9611.66	2.7356	9753.54	2.7356	9600.18	2.7356	9667.99	2.7356	9677.38	2.73555	9783.8	2.73565	9789.01	2.7356	9958.02	2.7356	9842.22	9955.94	2.73555	9660.69	2.73555	9787.97	2.73555
	2.7367	9910.8	2.7367	9937.64	2.7367	9902.21	2.7367	9883.95	2.7367	9777.64	2.7367	10024.6	2.7367	9812	2.7367	9908.65	2.7367	9869.99	2.7367	9904.35	2.7367	9791.6	2.7367	9978.45	2.7367	2.7367	9672.4	2.7367	9917.24	2.7367	9554.27	2.7367	9630.51	2.7367	9700.32	2.7367	9741.12	2.7367	9786.23	2.7367	9716.42	2.7367	9672.4	9799.11	2.7367	9839.92	2.7367	9827.03	2.7367
	2.73936	9773.86	2.73951	9850.38	2.73926	9747.33	2.73926	9756.51	2.73926	9717.74	2.73931	9526.93	2.73931	10040.2	2.73936	9661.62	2.73931	9828.95	2.73931	9703.45	2.73946	9616.72	2.73951	9570.81	2.73936	2.73936	9487.14	2.73936	9613.66	2.73936	9586.11	2.73936	9461.63	2.73936	9456.53	2.73931	9661.62	2.73941	9545.3	2.73936	9737.12	2.73936	9699.37	9740.18	2.73931	9698.35	2.73931	9664.68	2.73931
	2.74046	9871.99	2.74046	9779.18	2.74046	9878.39	2.74046	9784.52	2.74046	9565.83	2.74046	9852.79	2.74046	9813.32	2.74046	9791.98	2.74046	9846.39	2.74046	9830.39	2.74046	10018.1	2.74046	9749.31	2.74046	2.74046	9650.1	2.74046	9775.98	2.74046	9803.72	2.74046	9692.77	2.74046	9740.78	2.74046	9703.44	2.74046	9812.25	2.74046	9731.18	2.74046	9752.51	9901.86	2.74046	9563.69	2.74046	9402.61	2.74046
	2.74312	9838.95	2.74327	9950.67	2.74302	9740.55	2.74302	9848.17	2.74302	9954.77	2.74307	9941.45	2.74307	9789.75	2.74312	9867.65	2.74307	9950.67	2.74307	9817.42	2.74322	9865.6	2.74327	9945.55	2.74312	2.74312	9433.05	2.74312	9653.42	2.74312	9680.07	2.74312	9600.12	2.74312	9551.95	2.74307	9659.57	2.74317	9782.57	2.74312	9807.17	2.74312	9582.7	9782.57	2.74307	9733.37	2.74307	9751.82	2.74307
	2.74421	9858.55	2.74421	9852.17	2.74421	10088.3	2.74421	9716.04	2.74421	9768.15	2.74421	9929.8	2.74421	9877.69	2.74421	9974.47	2.74421	9956.39	2.74421	9982.98	2.74421	9839.41	2.74421	10092.5	2.74421	2.74421	9610.76	2.74421	9915.98	2.74421	9670.31	2.74421	9640.53	2.74421	9697.96	2.74421	9674.57	2.74421	9675.63	2.74421	9798.99	2.74421	9826.65	9823.45	2.74421	9920.23	2.74421	9737.31	2.74421
	2.74688	9757.48	2.74703	9947.85	2.74678	9925.09	2.74678	9843.35	2.74678	9779.21	2.74683	9726.44	2.74683	9823.7	2.74688	9987.17	2.74683	9734.72	2.74683	9778.17	2.74698	9962.33	2.74703	9903.36	2.74688	2.74688	9592.98	2.74688	9760.58	2.74688	9647.81	2.74688	9619.88	2.74688	9720.23	2.74683	9728.51	2.74693	9914.74	2.74688	9885.77	2.74688	9716.1	9715.06	2.74683	9588.84	2.74683	9711.96	2.74683
	2.74797	9762.67	2.74797	9744.6	2.74797	9922.07	2.74797	9573.51	2.74797	9805.17	2.74797	9892.31	2.74797	9808.36	2.74797	9823.24	2.74797	9692.53	2.74797	9841.3	2.74797	9786.05	2.74797	9841.3	2.74797	2.74797	9334.41	2.74797	9737.16	2.74797	9559.7	2.74797	9703.16	2.74797	9560.76	2.74797	9605.39	2.74797	9938.01	2.74797	9685.09	2.74797	9631.96	9627.71	2.74797	9572.45	2.74797	9606.46	2.74797
	2.75064	10131.5	2.75079	9908.27	2.75054	9997.75	2.75054	9837.31	2.75054	9844.51	2.75059	10037.9	2.75059	9683.04	2.75064	9656.3	2.75059	9835.25	2.75059	9772.52	2.75074	10166.4	2.75079	9857.88	2.75064	2.75064	9486.6	2.75064	9696.41	2.75064	9580.19	2.75064	9571.96	2.75064	9879.48	2.75059	9570.94	2.75069	9842.45	2.75064	9662.47	2.75064	9727.26	9815.71	2.75059	9677.9	2.75059	9711.84	2.75059
	2.75172	9910.26	2.75172	9803.52	2.75172	9691.51	2.75172	9678.83	2.75172	9693.62	2.75172	9613.31	2.75172	9798.24	2.75172	9854.25	2.75172	9749.63	2.75172	9742.23	2.75172	9956.75	2.75172	9716.87	2.75172	2.75172	9735.89	2.75172	9564.7	2.75172	9560.47	2.75172	9497.07	2.75172	9581.61	2.75172	9595.34	2.75172	9725.32	2.75172	9862.7	2.75172	9872.21	9601.68	2.75172	9651.35	2.75172	9586.89	2.75172
	2.7544	10076.4	2.75455	9812.6	2.7543	9832.57	2.7543	9858.85	2.7543	9834.67	2.75435	9867.26	2.75435	9705.39	2.7544	9740.08	2.75435	9819.96	2.75435	9875.66	2.7545	9694.88	2.75455	9684.37	2.7544	2.7544	9505.69	2.7544	9666.5	2.7544	9834.67	2.7544	9584.52	2.7544	9790.53	2.75435	9535.12	2.75445	9756.89	2.7544	9643.38	2.7544	9871.46	9662.3	2.75435	9577.17	2.75435	9661.25	2.75435
	2.75548	9781.93	2.75548	9672.05	2.75548	9629.94	2.75548	9700.8	2.75548	9575.51	2.75548	9676.16	2.75548	9762.42	2.75548	9613.51	2.75548	9815.82	2.75548	9742.91	2.75548	9707.99	2.75548	9831.23	2.75548	2.75548	9575.51	2.75548	9425.57	2.75548	9445.09	2.75548	9551.89	2.75548	9595.02	2.75548	9572.43	2.75548	9801.45	2.75548	9636.1	2.75548	9633.02	9578.59	2.75548	9483.08	2.75548	9434.82	2.75548
	2.75815	10253	2.7583	9880.65	2.75805	9853.45	2.75805	9969.55	2.75805	9863.91	2.7581	9971.64	2.7581	10068.9	2.75815	9903.66	2.7581	9878.56	2.7581	9919.35	2.75825	9922.48	2.7583	9678.79	2.75815	2.75815	9539.68	2.75815	9881.69	2.75815	9834.63	2.75815	9609.76	2.75815	9720.62	2.7581	9743.63	2.7582	9761.41	2.75815	9849.27	2.75815	9790.7	9808.48	2.7581	9430.91	2.7581	9856.59	2.7581
	2.75924	10076.8	2.75924	9951.58	2.75924	9627.28	2.75924	9906.63	2.75924	9901.28	2.75924	9882.01	2.75924	9672.24	2.75924	9888.44	2.75924	9877.73	2.75924	9796.39	2.75924	9698.99	2.75924	9679.73	2.75924	2.75924	9739.67	2.75924	9583.4	2.75924	9666.89	2.75924	9697.92	2.75924	9837.06	2.75924	9519.19	2.75924	9656.18	2.75924	9710.77	2.75924	9719.33	9656.18	2.75924	9553.43	2.75924	9661.53	2.75924
	2.76191	9817.03	2.76206	9633.15	2.76181	9775.15	2.76181	9881.39	2.76181	9672.99	2.76186	9889.56	2.76186	9707.72	2.76191	9654.6	2.76186	9645.41	2.76186	9857.89	2.76201	9830.31	2.76206	9678.1	2.76191	2.76191	9727.13	2.76191	9451.32	2.76191	9591.27	2.76191	9596.38	2.76191	9552.45	2.76186	9714.88	2.76196	9698.53	2.76191	9744.5	2.76191	9632.13	9408.41	2.76186	9515.67	2.76186	9759.82	2.76186
	2.763	9762.8	2.763	9776.42	2.763	9759.65	2.763	9800.52	2.763	9872.83	2.763	9885.41	2.763	9759.65	2.763	9873.88	2.763	9797.38	2.763	9751.27	2.763	9756.51	2.763	9907.41	2.763	2.763	9662.19	2.763	9562.64	2.763	9625.51	2.763	9463.08	2.763	9532.24	2.763	9556.35	2.763	9831.96	2.763	9638.09	2.763	9718.78	9587.79	2.763	9537.48	2.763	9683.15	2.763
	2.76567	10021.7	2.76582	9906.38	2.76557	9914.77	2.76557	9746.97	2.76557	9829.82	2.76562	9882.26	2.76562	9951.48	2.76567	9929.45	2.76562	9949.38	2.76562	9798.36	2.76577	10029.1	2.76582	9762.7	2.76567	2.76567	9867.58	2.76567	9917.92	2.76567	9752.22	2.76567	9656.78	2.76567	9633.71	2.76562	9714.46	2.76572	9828.78	2.76567	9628.47	2.76567	9990.28	10024.9	2.76562	9612.73	2.76562	9758.51	2.76562
	2.76675	9995.42	2.76675	9857.15	2.76675	9722.08	2.76675	9745.48	2.76675	9648.69	2.76675	9726.33	2.76675	9992.23	2.76675	9873.11	2.76675	9851.84	2.76675	9713.57	2.76675	9793.34	2.76675	9920.97	2.76675	2.76675	9667.84	2.76675	9700.81	2.76675	9721.02	2.76675	9608.28	2.76675	9566.8	2.76675	9751.86	2.76675	9765.69	2.76675	9606.15	2.76675	9573.18	9732.72	2.76675	9723.14	2.76675	9669.97	2.76675
	2.76943	9908.1	2.76958	9741.69	2.76933	9682.03	2.76933	9697.73	2.76933	9686.22	2.76938	9678.89	2.76938	9638.08	2.76943	9805.53	2.76938	9792.97	2.76938	9885.07	2.76953	9834.84	2.76958	9569	2.76943	2.76943	9545.98	2.76943	9495.74	2.76943	9667.38	2.76943	9593.07	2.76943	9760.53	2.76938	9564.82	2.76948	9542.84	2.76943	9784.6	2.76943	9781.46	9714.48	2.76938	9542.84	2.76938	9655.87	2.76938
	2.77051	9640.87	2.77051	9880.39	2.77051	9973.65	2.77051	9680.09	2.77051	9687.51	2.77051	9850.71	2.77051	9880.39	2.77051	9635.58	2.77051	9712.94	2.77051	9581.53	2.77051	9799.84	2.77051	9838	2.77051	2.77051	9726.72	2.77051	9575.17	2.77051	9499.92	2.77051	9507.34	2.77051	9743.67	2.77051	9668.43	2.77051	9763.81	2.77051	9725.66	2.77051	9369.57	9704.46	2.77051	9663.13	2.77051	9629.22	2.77051
	2.77319	10146.4	2.77334	9996.22	2.77309	9915.42	2.77309	9860.52	2.77309	9813.9	2.77314	10025.2	2.77314	9965.14	2.77319	9890.56	2.77314	9950.64	2.77314	9900.92	2.77329	9811.83	2.77334	9986.89	2.77319	2.77319	9615.01	2.77319	9712.39	2.77319	9757.97	2.77319	9794.22	2.77319	9624.34	2.77314	9799.4	2.77324	9698.92	2.77319	9797.33	2.77319	9896.77	9944.42	2.77314	9924.74	2.77314	9621.23	2.77314
	2.77427	9793.34	2.77427	9965.26	2.77427	9788.06	2.77427	9943.11	2.77427	9927.29	2.77427	9878.77	2.77427	9860.84	2.77427	9669.93	2.77427	9733.22	2.77427	9828.14	2.77427	9525.43	2.77427	9766.97	2.77427	2.77427	9560.24	2.77427	9657.28	2.77427	9611.92	2.77427	9847.13	2.77427	9572.9	2.77427	9753.26	2.77427	9796.5	2.77427	9777.52	2.77427	9661.49	9722.67	2.77427	9620.36	2.77427	9719.51	2.77427
	2.77695	9852.46	2.7771	9855.55	2.77685	9552.96	2.77685	9739.25	2.77685	9707.34	2.7769	9874.07	2.7769	9650.74	2.77695	9831.87	2.7769	9661.03	2.7769	9745.42	2.77705	9719.69	2.7771	9714.55	2.77695	2.77695	9694.99	2.77695	9732.04	2.77695	9472.69	2.77695	9474.74	2.77695	9517.97	2.7769	9577.66	2.777	9674.41	2.77695	9586.93	2.77695	9451.07	9632.21	2.7769	9525.18	2.7769	9689.85	2.7769
	2.77802	9718.3	2.77802	9682.72	2.77802	9915.65	2.77802	9918.88	2.77802	9888.69	2.77802	9761.44	2.77802	9875.75	2.77802	9828.3	2.77802	9733.4	2.77802	9972.8	2.77802	9930.74	2.77802	9748.5	2.77802	2.77802	9337.64	2.77802	9473.51	2.77802	9477.83	2.77802	9759.28	2.77802	9613.7	2.77802	9662.23	2.77802	9758.2	2.77802	9807.81	2.77802	9675.17	9776.54	2.77802	9675.17	2.77802	9766.83	2.77802
	2.78071	9852.11	2.78086	9811.33	2.78061	9847.93	2.78061	9807.15	2.78061	9650.32	2.78066	9911.7	2.78066	9814.47	2.78071	9669.14	2.78066	9842.7	2.78066	9760.1	2.78081	9781.01	2.78086	9819.7	2.78071	2.78071	9756.96	2.78071	9606.41	2.78071	9575.04	2.78071	9580.27	2.78071	9664.96	2.78066	9617.91	2.78076	9661.82	2.78071	9876.16	2.78071	9920.07	9674.37	2.78066	9466.31	2.78066	9652.41	2.78066
	2.78178	9790.95	2.78178	10037	2.78178	10030.6	2.78178	9965.94	2.78178	9851.4	2.78178	9877.91	2.78178	9780.34	2.78178	9734.74	2.78178	9883.22	2.78178	9895.94	2.78178	9934.12	2.78178	9785.65	2.78178	2.78178	9702.93	2.78178	9508.85	2.78178	9613.84	2.78178	9724.14	2.78178	9621.26	2.78178	9793.07	2.78178	9682.77	2.78178	9707.17	2.78178	9705.05	9716.71	2.78178	9676.41	2.78178	9665.81	2.78178
	2.78447	9987.52	2.78462	9838.63	2.78437	9845.97	2.78437	9823.95	2.78437	9901.54	2.78442	9788.3	2.78442	9623.67	2.78447	9693.92	2.78442	9793.54	2.78442	9553.42	2.78457	9809.27	2.78462	9596.41	2.78447	2.78447	9691.83	2.78447	9735.87	2.78447	9562.86	2.78447	9576.49	2.78447	9549.22	2.78442	9553.42	2.78452	9871.13	2.78447	9730.62	2.78447	9561.81	9753.69	2.78442	9549.22	2.78442	9612.14	2.78442
	2.78554	9779.98	2.78554	9948.64	2.78554	9892.77	2.78554	9730.44	2.78554	9781.04	2.78554	9767.33	2.78554	9834.79	2.78554	9602.89	2.78554	9659.81	2.78554	9704.09	2.78554	9833.74	2.78554	9793.68	2.78554	2.78554	9725.17	2.78554	9710.41	2.78554	9484.83	2.78554	9752.57	2.78554	9558.62	2.78554	9852.71	2.78554	9662.98	2.78554	9709.36	2.78554	9586.03	9720.95	2.78554	9658.76	2.78554	9551.24	2.78554
	2.78823	9752.83	2.78838	9634.74	2.78813	9811.35	2.78813	9706.85	2.78813	9707.89	2.78818	9768.5	2.78818	9716.25	2.78823	9871.96	2.78818	9625.34	2.78818	9685.95	2.78833	9633.7	2.78838	9890.77	2.78823	2.78823	9604.44	2.78823	9555.33	2.78823	9621.16	2.78823	9555.33	2.78823	9568.91	2.78818	9764.32	2.78828	9625.34	2.78823	9734.02	2.78823	9595.04	9863.6	2.78818	9579.36	2.78818	9420.52	2.78818
	2.78929	9804.4	2.78929	9846.61	2.78929	10002.8	2.78929	9770.63	2.78929	9763.25	2.78929	9675.66	2.78929	9841.34	2.78929	9790.68	2.78929	9754.81	2.78929	9819.18	2.78929	9725.26	2.78929	9883.55	2.78929	2.78929	9549.03	2.78929	9578.58	2.78929	9664.05	2.78929	9598.63	2.78929	9644	2.78929	9647.17	2.78929	9608.12	2.78929	9688.32	2.78929	9595.46	9695.71	2.78929	9565.91	2.78929	9708.37	2.78929
	2.79198	9793.65	2.79213	9673.61	2.79188	9669.36	2.79188	9784.09	2.79188	9770.28	2.79193	9733.1	2.79193	9747.97	2.79198	9870.14	2.79193	9706.54	2.79193	9783.03	2.79208	9668.3	2.79213	9584.37	2.79198	2.79198	9479.2	2.79198	9501.51	2.79198	9638.55	2.79198	9367.66	2.79198	9360.22	2.79193	9586.5	2.79203	9721.41	2.79198	9883.95	2.79198	9675.73	9616.24	2.79193	9497.26	2.79193	9573.75	2.79193
	2.79305	9762.43	2.79305	9747.38	2.79305	9755.98	2.79305	9822.64	2.79305	9789.31	2.79305	9710.82	2.79305	9785.01	2.79305	9782.86	2.79305	9688.24	2.79305	9578.58	2.79305	9540.95	2.79305	9729.1	2.79305	2.79305	9631.26	2.79305	9638.78	2.79305	9595.78	2.79305	9482.89	2.79305	9599	2.79305	9773.18	2.79305	9855.97	2.79305	9659.21	2.79305	9533.42	9489.34	2.79305	9726.95	2.79305	9654.91	2.79305
	2.79574	9913.86	2.79589	9676.16	2.79564	9683.62	2.79564	9892.54	2.79564	9893.6	2.79569	9839.24	2.79569	9718.8	2.79574	9685.76	2.79569	9751.84	2.79569	9629.26	2.79584	9911.72	2.79589	9661.24	2.79574	2.79574	9630.33	2.79574	9654.84	2.79574	9630.33	2.79574	9669.77	2.79574	9720.93	2.79569	9561.05	2.79579	9644.19	2.79574	9882.95	2.79574	9891.47	9841.38	2.79569	9848.84	2.79569	9765.7	2.79569
	2.79681	9666.37	2.79681	9872.67	2.79681	9799.67	2.79681	10055.7	2.79681	10011.3	2.79681	9920.28	2.79681	9928.74	2.79681	9767.93	2.79681	9734.08	2.79681	9571.16	2.79681	9834.58	2.79681	9870.55	2.79681	2.79681	9683.3	2.79681	9648.39	2.79681	9519.32	2.79681	9356.4	2.79681	9733.02	2.79681	9636.75	2.79681	9812.37	2.79681	9776.4	2.79681	9582.79	9505.56	2.79681	9773.22	2.79681	9648.39	2.79681
	2.7995	9673.43	2.79965	9678.65	2.7994	9722.48	2.7994	9843.56	2.7994	9866.52	2.79945	9479.29	2.79945	9632.72	2.7995	9765.28	2.79945	9727.7	2.79945	9699.52	2.7996	9708.91	2.79965	9714.13	2.7995	2.7995	9590.97	2.7995	9570.1	2.7995	9589.93	2.7995	9655.68	2.7995	9517.91	2.79945	9328.99	2.79955	9780.93	2.7995	9642.12	2.7995	9635.85	9407.27	2.79945	9651.51	2.79945	9444.85	2.79945
	2.80056	9862.05	2.80056	9637.87	2.80056	9745.18	2.80056	9741.99	2.80056	9723.93	2.80056	9828.05	2.80056	9727.12	2.80056	9665.49	2.80056	9680.37	2.80056	9703.74	2.80056	9839.74	2.80056	9603.87	2.80056	2.80056	9559.24	2.80056	9333.99	2.80056	9533.74	2.80056	9492.3	2.80056	9450.87	2.80056	9581.55	2.80056	9723.93	2.80056	9530.55	2.80056	9548.62	9472.12	2.80056	9619.8	2.80056	9633.62	2.80056
	2.80326	9860.36	2.80341	9876.14	2.80316	9755.1	2.80316	9720.37	2.80316	9802.46	2.80321	9769.84	2.80321	9884.56	2.80326	9984.56	2.80321	9800.36	2.80321	9798.25	2.80336	9789.83	2.80341	9706.68	2.80326	2.80326	9421.44	2.80326	9686.68	2.80326	9602.48	2.80326	9590.9	2.80326	9718.26	2.80321	9576.17	2.80331	9628.79	2.80326	9704.58	2.80326	9515.12	9704.58	2.80321	9595.11	2.80321	9704.58	2.80321
	2.80432	9765.71	2.80432	9727.21	2.80432	9731.37	2.80432	9911.41	2.80432	9857.29	2.80432	9888.51	2.80432	9607.53	2.80432	9615.85	2.80432	9804.22	2.80432	9771.96	2.80432	9823.99	2.80432	9646.03	2.80432	2.80432	9508.66	2.80432	9583.59	2.80432	9653.32	2.80432	9460.79	2.80432	9742.82	2.80432	9693.9	2.80432	9753.22	2.80432	9549.25	2.80432	9685.58	9569.02	2.80432	9889.55	2.80432	9626.26	2.80432
	2.80702	9904.93	2.80717	9751.9	2.80692	9692.16	2.80692	9914.36	2.80692	9941.61	2.80697	9792.78	2.80697	9804.31	2.80702	9704.73	2.80697	9661.76	2.80697	9738.27	2.80712	9794.87	2.80717	9860.91	2.80702	2.80702	9595.73	2.80702	9670.15	2.80702	9692.16	2.80702	9616.69	2.80702	9636.61	2.80697	9685.87	2.80707	9954.19	2.80702	9848.33	2.80702	9634.51	9616.69	2.80697	9687.96	2.80697	9656.52	2.80697
	2.80808	9877.09	2.80808	9715.82	2.80808	9810.68	2.80808	9795.93	2.80808	9644.15	2.80808	9785.39	2.80808	9737.96	2.80808	9565.1	2.80808	9811.74	2.80808	9684.2	2.80808	9806.47	2.80808	9821.22	2.80808	2.80808	9617.8	2.80808	9586.18	2.80808	9576.69	2.80808	9569.32	2.80808	9499.75	2.80808	9733.74	2.80808	9723.2	2.80808	9611.48	2.80808	9576.69	9412.27	2.80808	9657.85	2.80808	9418.59	2.80808
	2.81078	9904.67	2.81093	9955.36	2.81068	9858.21	2.81068	9847.65	2.81068	9981.75	2.81073	9886.72	2.81073	9839.2	2.81078	9574.16	2.81073	9756.84	2.81073	9706.16	2.81088	9737.83	2.81093	9883.55	2.81078	2.81078	9393.6	2.81078	9631.18	2.81078	9780.07	2.81078	9556.21	2.81078	9658.64	2.81073	9760.01	2.81083	9790.63	2.81078	9766.34	2.81078	9724.11	9599.51	2.81073	9828.64	2.81073	9813.86	2.81073
	2.81183	9581.56	2.81183	9893.97	2.81183	9781.41	2.81183	9924.47	2.81183	9888.71	2.81183	9831.9	2.81183	9839.27	2.81183	9797.19	2.81183	9823.49	2.81183	9739.34	2.81183	9666.76	2.81183	9820.33	2.81183	2.81183	9657.29	2.81183	9724.61	2.81183	9589.97	2.81183	9646.77	2.81183	9804.56	2.81183	9765.64	2.81183	9739.34	2.81183	9704.63	2.81183	9731.98	9672.02	2.81183	9882.39	2.81183	9864.51	2.81183
	2.81454	9681.12	2.81469	9712.51	2.81444	9643.45	2.81444	9662.29	2.81444	9818.18	2.81449	9669.61	2.81449	9720.88	2.81454	9705.18	2.81449	9455.13	2.81449	9692.63	2.81464	9394.44	2.81469	9852.71	2.81454	2.81454	9355.73	2.81454	9485.47	2.81454	9481.28	2.81454	9631.94	2.81454	9450.94	2.81449	9518.95	2.81459	9312.83	2.81454	9546.15	2.81454	9758.54	9424.78	2.81449	9399.67	2.81449	9499.07	2.81449
	2.81559	9809.22	2.81559	9772.92	2.81559	9633.04	2.81559	9898.91	2.81559	9954.43	2.81559	9776.12	2.81559	9791.07	2.81559	9659.74	2.81559	9519.86	2.81559	9615.96	2.81559	9707.78	2.81559	9712.06	2.81559	2.81559	9550.83	2.81559	9755.83	2.81559	9407.75	2.81559	9694.97	2.81559	9676.82	2.81559	9439.78	2.81559	9876.49	2.81559	9627.7	2.81559	9620.23	9510.25	2.81559	9607.42	2.81559	9558.3	2.81559
	2.8183	9882.78	2.81845	9832.71	2.8182	9857.21	2.8182	9990.37	2.8182	9842.29	2.81825	10039.4	2.81825	9726.18	2.8183	9901.95	2.81825	9796.49	2.81825	9904.08	2.8184	10020.2	2.81845	9879.58	2.8183	2.8183	9632.43	2.8183	9744.29	2.8183	9692.09	2.8183	9640.95	2.8183	9829.51	2.81825	9720.85	2.81835	9779.44	2.8183	9658	2.8183	9716.59	9777.31	2.81825	9646.28	2.81825	9825.25	2.81825
	2.81935	10031.9	2.81935	9666.32	2.81935	9800.24	2.81935	9718.4	2.81935	9675.89	2.81935	9865.07	2.81935	9890.58	2.81935	9945.84	2.81935	9695.02	2.81935	9729.03	2.81935	9898.02	2.81935	9807.68	2.81935	2.81935	9754.54	2.81935	9470.76	2.81935	9507.96	2.81935	9672.7	2.81935	9759.85	2.81935	9854.44	2.81935	9690.77	2.81935	9685.45	2.81935	9968.16	9840.62	2.81935	9760.91	2.81935	9584.48	2.81935
	2.82206	9915.9	2.82221	9746.47	2.82196	9886.25	2.82196	9790.95	2.82196	9760.24	2.82201	9555.86	2.82201	9660.7	2.82206	9779.3	2.82201	9739.06	2.82201	9787.77	2.82216	9826.95	2.82221	9731.65	2.82206	2.82206	9713.65	2.82206	9497.62	2.82206	9575.98	2.82206	9552.69	2.82206	9478.56	2.82201	9506.09	2.82211	9685.06	2.82206	9678.7	2.82206	9656.46	9744.36	2.82201	9497.62	2.82201	9536.8	2.82201
	2.82311	9979.65	2.82311	9632.57	2.82311	9559.23	2.82311	9572.66	2.82311	9781.32	2.82311	9685.25	2.82311	9732.77	2.82311	9555.1	2.82311	9641.87	2.82311	9547.86	2.82311	9686.28	2.82311	9599.51	2.82311	2.82311	9411.51	2.82311	9620.17	2.82311	9610.88	2.82311	9682.15	2.82311	9636.7	2.82311	9519.97	2.82311	9713.14	2.82311	9517.91	2.82311	9616.04	9671.82	2.82311	9441.47	2.82311	9573.69	2.82311
	2.82582	9951.85	2.82597	9721.76	2.82572	9949.75	2.82572	9864.65	2.82572	9607.24	2.82577	9990.73	2.82577	9875.15	2.82582	9922.43	2.82577	9885.66	2.82577	9811.06	2.82592	9811.06	2.82597	9846.79	2.82582	2.82582	9652.41	2.82582	9772.19	2.82582	9796.35	2.82582	9713.35	2.82582	9673.43	2.82577	9826.82	2.82587	9613.54	2.82582	9762.73	2.82582	9640.86	9731.21	2.82577	9732.26	2.82577	9784.8	2.82577
	2.82686	9892.32	2.82686	9721.63	2.82686	9577.29	2.82686	9823.83	2.82686	9734.28	2.82686	9798.55	2.82686	9910.23	2.82686	9528.82	2.82686	9585.72	2.82686	9697.4	2.82686	9789.06	2.82686	9714.26	2.82686	2.82686	9322.32	2.82686	9635.24	2.82686	9614.17	2.82686	9693.19	2.82686	9527.77	2.82686	9520.39	2.82686	9751.13	2.82686	9698.45	2.82686	9508.81	9693.19	2.82686	9622.59	2.82686	9816.46	2.82686
	2.82958	9732.01	2.82973	9884.41	2.82948	9818.48	2.82948	9772	2.82948	9707.15	2.82953	9820.64	2.82953	9683.37	2.82958	9631.49	2.82953	9831.45	2.82953	9723.36	2.82968	9647.7	2.82973	9551.51	2.82958	2.82958	9613.11	2.82958	9728.77	2.82958	9475.85	2.82958	9683.37	2.82958	9470.44	2.82953	9562.31	2.82963	9601.23	2.82958	9804.43	2.82958	9602.31	9752.55	2.82953	9782.81	2.82953	9811.99	2.82953
	2.83062	9768.22	2.83062	9983	2.83062	9811.81	2.83062	9920.26	2.83062	9786.29	2.83062	9769.28	2.83062	9587.46	2.83062	9729.94	2.83062	9862.85	2.83062	9716.12	2.83062	9701.23	2.83062	9712.93	2.83062	2.83062	9543.87	2.83062	9662.95	2.83062	9418.4	2.83062	9647	2.83062	9592.78	2.83062	9585.33	2.83062	9684.22	2.83062	9501.34	2.83062	9641.69	9641.69	2.83062	9611.92	2.83062	9523.66	2.83062
	2.83333	9715.62	2.83348	9754.12	2.83323	9813.42	2.83323	9945.56	2.83323	9653.2	2.83328	9780.13	2.83328	9780.13	2.83333	9874.81	2.83328	9775.97	2.83328	9957.01	2.83343	9822.79	2.83348	9757.24	2.83333	2.83333	9541.87	2.83333	9645.91	2.83333	9766.6	2.83333	9607.42	2.83333	9700.02	2.83328	9541.87	2.83338	9608.46	2.83333	9544.99	2.83333	9759.32	9635.51	2.83328	9696.9	2.83328	9652.16	2.83328
	2.83438	9818.68	2.83438	9726.49	2.83438	9820.76	2.83438	9762.74	2.83438	9787.61	2.83438	9661.22	2.83438	9754.46	2.83438	9706.8	2.83438	9586.63	2.83438	9635.32	2.83438	9849.76	2.83438	9861.16	2.83438	2.83438	9434.35	2.83438	9439.53	2.83438	9461.28	2.83438	9663.29	2.83438	9719.23	2.83438	9744.1	2.83438	9562.81	2.83438	9682.98	2.83438	9457.14	9567.99	2.83438	9784.5	2.83438	9537.94	2.83438
	2.83709	9759.78	2.83724	9643.69	2.83699	9778.44	2.83699	9786.73	2.83699	9630.22	2.83704	9602.23	2.83704	9720.39	2.83709	9678.93	2.83704	9712.1	2.83704	9762.89	2.83719	9671.68	2.83724	9583.57	2.83709	2.83709	9380.42	2.83709	9675.82	2.83709	9559.73	2.83709	9710.03	2.83709	9588.76	2.83704	9466.45	2.83714	9601.19	2.83709	9457.12	2.83709	9585.65	9449.86	2.83704	9563.88	2.83704	9583.57	2.83704
	2.83813	9765.64	2.83813	9703.61	2.83813	9847.27	2.83813	9635.04	2.83813	9565.39	2.83813	9596.95	2.83813	9935.42	2.83813	9606.74	2.83813	9629.6	2.83813	9818.97	2.83813	9661.16	2.83813	9748.23	2.83813	2.83813	9407.58	2.83813	9587.15	2.83813	9605.66	2.83813	9666.6	2.83813	9315.07	2.83813	9772.17	2.83813	9712.31	2.83813	9682.93	2.83813	9494.65	9776.52	2.83813	9630.69	2.83813	9681.84	2.83813
	2.84085	9808.81	2.841	9894.12	2.84075	9777.6	2.84075	9778.64	2.84075	10057.5	2.8408	9965.91	2.8408	9854.59	2.84085	9602.81	2.8408	9952.38	2.8408	9791.12	2.84095	9823.37	2.841	9814.01	2.84085	2.84085	9641.31	2.84085	9460.28	2.84085	9483.17	2.84085	9647.55	2.84085	9582	2.8408	9778.64	2.8409	9690.2	2.84085	9634.02	2.84085	9624.66	9745.34	2.8408	9774.48	2.8408	9488.37	2.8408
	2.84189	9700.19	2.84189	10108.1	2.84189	9954.34	2.84189	9818	2.84189	9812.54	2.84189	9886.71	2.84189	10030.7	2.84189	9791.82	2.84189	9800.54	2.84189	9849.63	2.84189	9951.07	2.84189	9831.09	2.84189	2.84189	9507.13	2.84189	9826.72	2.84189	9532.22	2.84189	9562.76	2.84189	9722.01	2.84189	9714.37	2.84189	9587.84	2.84189	9623.84	2.84189	9531.12	9789.64	2.84189	9779.82	2.84189	9770	2.84189
	2.84461	9797.11	2.84476	9503.53	2.84451	9661.53	2.84451	9639.11	2.84451	9645.22	2.84456	9721.68	2.84456	9560.62	2.84461	9725.75	2.84456	9609.55	2.84456	9715.56	2.84471	9557.56	2.84476	9614.64	2.84461	2.84461	9458.68	2.84461	9631.97	2.84461	9397.52	2.84461	9595.28	2.84461	9476.01	2.84456	9671.73	2.84466	9661.53	2.84461	9615.66	2.84461	9488.24	9564.69	2.84456	9555.52	2.84456	9470.91	2.84456
	2.84565	9588.57	2.84565	9849.81	2.84565	9792.12	2.84565	9755.11	2.84565	9727.9	2.84565	9693.07	2.84565	9566.8	2.84565	9685.45	2.84565	9756.2	2.84565	9641.91	2.84565	9623.4	2.84565	9843.28	2.84565	2.84565	9601.63	2.84565	9665.86	2.84565	9650.62	2.84565	9775.79	2.84565	9732.25	2.84565	9646.26	2.84565	9559.18	2.84565	9635.38	2.84565	9820.42	9608.16	2.84565	9708.31	2.84565	9878.11	2.84565
	2.84837	9675.12	2.84852	9494.06	2.84827	9545.79	2.84827	9678.23	2.84827	9722.72	2.84832	9878.95	2.84832	9761	2.84837	9853.08	2.84832	9771.35	2.84832	9927.58	2.84847	9713.41	2.84852	9548.89	2.84837	2.84837	9683.4	2.84837	9357.48	2.84837	9585.11	2.84837	9445.43	2.84837	9475.43	2.84832	9645.12	2.84842	9780.66	2.84837	9830.32	2.84837	9477.5	9648.22	2.84832	9680.3	2.84832	9379.21	2.84832
	2.8494	9910.68	2.8494	9925.15	2.8494	9909.57	2.8494	9724.84	2.8494	9763.79	2.8494	9924.03	2.8494	9740.42	2.8494	9705.92	2.8494	9770.46	2.8494	9829.44	2.8494	9625.8	2.8494	9662.52	2.8494	2.8494	9783.82	2.8494	9672.54	2.8494	9468.89	2.8494	9672.54	2.8494	9422.16	2.8494	9421.04	2.8494	9710.37	2.8494	9728.18	2.8494	9734.85	9763.79	2.8494	9591.3	2.8494	9680.33	2.8494
	2.85213	9785.1	2.85228	9684.81	2.85203	9785.1	2.85203	9591.61	2.85203	9658.47	2.85208	9668.6	2.85208	9657.46	2.85213	9644.29	2.85208	9883.37	2.85208	9607.82	2.85223	9713.17	2.85228	9681.77	2.85213	2.85213	9419.39	2.85213	9625.04	2.85213	9579.45	2.85213	9668.6	2.85213	9445.73	2.85208	9412.3	2.85218	9453.83	2.85213	9602.75	2.85213	9470.04	9309.98	2.85208	9465.99	2.85208	9631.12	2.85208
	2.85316	9526.07	2.85316	9867.55	2.85316	9663.08	2.85316	9723.28	2.85316	9530.22	2.85316	9700.44	2.85316	9817.73	2.85316	9976.53	2.85316	9641.28	2.85316	9622.6	2.85316	9636.09	2.85316	9802.16	2.85316	2.85316	9484.55	2.85316	9425.39	2.85316	9367.27	2.85316	9481.44	2.85316	9440.96	2.85316	9422.28	2.85316	9670.34	2.85316	9368.31	2.85316	9661	9502.2	2.85316	9563.44	2.85316	9313.3	2.85316
	2.85589	9735.61	2.85604	9979.19	2.85579	9946.36	2.85579	9772.68	2.85579	9934.71	2.85584	9641.36	2.85584	9816.1	2.85589	9630.77	2.85584	9877.52	2.85584	9758.91	2.85599	9717.61	2.85604	9904	2.85589	2.85589	9535.46	2.85589	9654.07	2.85589	9723.97	2.85589	9586.29	2.85589	9669.95	2.85584	9510.04	2.85594	9658.31	2.85589	9642.42	2.85589	9594.76	9515.34	2.85584	9779.03	2.85584	9690.08	2.85584
	2.85692	9677.1	2.85692	9956.81	2.85692	9876.74	2.85692	9820.8	2.85692	9744.01	2.85692	9657.35	2.85692	9850.41	2.85692	10043.5	2.85692	9801.05	2.85692	9842.73	2.85692	9762.66	2.85692	9635.41	2.85692	2.85692	9583.86	2.85692	9626.64	2.85692	9635.41	2.85692	9498.3	2.85692	9695.75	2.85692	9589.34	2.85692	9492.81	2.85692	9797.76	2.85692	9537.79	9550.95	2.85692	9573.99	2.85692	9712.2	2.85692
	2.85965	9730.02	2.8598	9710.97	2.85955	9699.33	2.85955	9923.69	2.85955	9764.95	2.8596	9700.39	2.8596	9658.06	2.85965	9744.84	2.8596	9842.2	2.8596	9650.65	2.85975	9684.52	2.8598	9813.63	2.85965	2.85965	9432.64	2.85965	9490.85	2.85965	9435.82	2.85965	9450.63	2.85965	9506.72	2.8596	9597.74	2.8597	9890.89	2.85965	9713.09	2.85965	9617.84	9691.93	2.8596	9519.42	2.8596	9545.88	2.8596
	2.86068	9871.47	2.86068	9802.75	2.86068	9661.02	2.86068	9825.3	2.86068	9798.46	2.86068	9720.08	2.86068	9955.21	2.86068	9815.64	2.86068	9543.99	2.86068	9633.11	2.86068	9847.85	2.86068	9950.92	2.86068	2.86068	9715.78	2.86068	9618.08	2.86068	9557.95	2.86068	9739.4	2.86068	9348.58	2.86068	9698.6	2.86068	9642.77	2.86068	9489.23	2.86068	9473.13	9630.96	2.86068	9674.98	2.86068	9584.79	2.86068
	2.86341	9855.28	2.86356	9770.52	2.86331	9962.29	2.86331	9746.15	2.86331	9802.31	2.86336	9879.65	2.86336	9883.89	2.86341	9691.06	2.86336	9963.35	2.86336	9884.95	2.86351	9896.6	2.86356	9678.35	2.86341	2.86341	9676.23	2.86341	9653.98	2.86341	9558.63	2.86341	9607.36	2.86341	9656.1	2.86336	9709.07	2.86346	9828.79	2.86341	9756.75	2.86341	9807.6	9673.05	2.86336	9541.67	2.86336	9701.66	2.86336
	2.86443	9731.9	2.86443	10014.1	2.86443	9665.62	2.86443	9737.24	2.86443	9982.03	2.86443	9976.69	2.86443	9940.34	2.86443	9678.45	2.86443	9868.72	2.86443	9825.96	2.86443	9718	2.86443	9746.86	2.86443	2.86443	9720.14	2.86443	9561.93	2.86443	9577.96	2.86443	9654.93	2.86443	9579.03	2.86443	9576.89	2.86443	9695.55	2.86443	9669.9	2.86443	9656	9682.72	2.86443	9684.86	2.86443	9667.76	2.86443
	2.86717	9750.66	2.86732	9859.5	2.86707	9860.54	2.86707	9705.65	2.86707	9617.74	2.86712	9592.63	2.86712	9721.35	2.86717	9572.74	2.86712	9620.88	2.86712	9770.54	2.86727	9695.19	2.86732	9728.68	2.86717	2.86717	9703.56	2.86717	9666.93	2.86717	9711.93	2.86717	9547.63	2.86717	9656.47	2.86712	9670.07	2.86722	9637.63	2.86717	9506.81	2.86717	9734.96	9697.28	2.86712	9536.11	2.86712	9639.72	2.86712
	2.86819	9818.44	2.86819	9755.94	2.86819	9880.94	2.86819	9841.74	2.86819	9799.37	2.86819	9787.72	2.86819	9648.96	2.86819	9719.93	2.86819	9783.48	2.86819	9722.05	2.86819	9743.23	2.86819	9549.38	2.86819	2.86819	9747.47	2.86819	9537.73	2.86819	9677.56	2.86819	9602.35	2.86819	9639.42	2.86819	9522.9	2.86819	9838.57	2.86819	9629.89	2.86819	9654.25	9586.46	2.86819	9477.35	2.86819	9573.75	2.86819
	2.87093	9793.21	2.87108	10050.3	2.87083	9663.64	2.87083	9752.46	2.87083	9855.9	2.87088	9818.29	2.87088	9816.2	2.87093	9654.23	2.87088	9766.04	2.87088	9661.55	2.87103	9945.77	2.87108	9650.05	2.87093	2.87093	9564.37	2.87093	9537.2	2.87093	9624.97	2.87093	9658.41	2.87093	9556.01	2.87088	9737.83	2.87098	9565.41	2.87093	9703.34	2.87093	9617.66	9801.57	2.87088	9731.56	2.87088	9779.62	2.87088
	2.87195	9592.45	2.87195	9673.75	2.87195	9725.09	2.87195	9781.78	2.87195	9629.89	2.87195	9706.9	2.87195	9962.55	2.87195	9711.18	2.87195	9689.79	2.87195	9619.19	2.87195	9556.09	2.87195	9623.47	2.87195	2.87195	9475.86	2.87195	9582.83	2.87195	9541.11	2.87195	9673.75	2.87195	9608.5	2.87195	9572.13	2.87195	9420.24	2.87195	9703.7	2.87195	9594.59	9679.09	2.87195	9693	2.87195	9540.04	2.87195
	2.87469	9799.08	2.87484	9666.03	2.87459	9654.69	2.87459	9843.43	2.87459	9734.1	2.87464	9564.96	2.87464	9606.21	2.87469	9759.89	2.87464	9596.93	2.87464	9463.88	2.87479	9658.81	2.87484	9562.89	2.87469	2.87469	9569.08	2.87469	9489.67	2.87469	9477.29	2.87469	9319.49	2.87469	9567.02	2.87464	9586.62	2.87474	9393.75	2.87469	9478.32	2.87469	9685.63	9481.42	2.87464	9518.55	2.87464	9606.21	2.87464
	2.87571	9808.45	2.87571	9836.09	2.87571	9879.67	2.87571	9878.61	2.87571	9742.54	2.87571	9820.14	2.87571	9709.59	2.87571	9879.67	2.87571	9624.55	2.87571	9721.28	2.87571	9673.44	2.87571	9822.27	2.87571	2.87571	9655.37	2.87571	9621.36	2.87571	9700.02	2.87571	9613.92	2.87571	9645.81	2.87571	9592.66	2.87571	9558.64	2.87571	9764.86	2.87571	9517.18	9626.67	2.87571	9631.99	2.87571	9609.66	2.87571
	2.87844	9676.82	2.87859	9797.56	2.87834	9737.19	2.87834	9844.39	2.87834	9642.47	2.87839	9541.51	2.87839	9798.6	2.87844	9763.21	2.87839	9695.55	2.87839	9776.74	2.87854	9651.84	2.87859	9727.82	2.87844	2.87844	9483.22	2.87844	9659.12	2.87844	9495.71	2.87844	9478.01	2.87844	9661.2	2.87839	9753.84	2.87849	9422.85	2.87844	9705.96	2.87844	9494.67	9617.49	2.87839	9728.86	2.87839	9748.64	2.87839
	2.87946	9798.32	2.87946	9937.79	2.87946	9847.74	2.87946	9687.4	2.87946	9894.96	2.87946	9621.5	2.87946	9730.23	2.87946	9791.73	2.87946	9712.66	2.87946	9816.99	2.87946	9726.93	2.87946	9681.91	2.87946	2.87946	9544.63	2.87946	9557.81	2.87946	9589.66	2.87946	9635.78	2.87946	9747.8	2.87946	9679.71	2.87946	9767.57	2.87946	9740.11	2.87946	9799.42	9600.64	2.87946	9585.26	2.87946	9528.16	2.87946
	2.8822	9435.48	2.88235	9779.8	2.8821	9591.32	2.8821	9701.88	2.8821	9696.61	2.88215	9781.9	2.88215	9713.46	2.8822	9623.96	2.88215	9781.9	2.88215	9590.26	2.8823	9752.42	2.88235	9813.49	2.8822	2.8822	9589.21	2.8822	9562.89	2.8822	9374.41	2.8822	9424.95	2.8822	9400.73	2.88215	9587.11	2.88225	9799.8	2.8822	9637.65	2.8822	9490.23	9568.15	2.88215	9648.18	2.88215	9685.03	2.88215
	2.88322	9869.09	2.88322	9832.93	2.88322	9726.64	2.88322	9839.5	2.88322	9880.04	2.88322	9643.37	2.88322	9548.04	2.88322	9702.54	2.88322	9802.25	2.88322	9657.61	2.88322	9820.88	2.88322	9681.72	2.88322	2.88322	9722.26	2.88322	9660.9	2.88322	9585.3	2.88322	9605.02	2.88322	9670.76	2.88322	9613.79	2.88322	9658.71	2.88322	9669.67	2.88322	9564.48	9617.07	2.88322	9545.85	2.88322	9540.37	2.88322
	2.88596	9722.47	2.88611	9518.43	2.88586	9646.62	2.88586	9977.79	2.88586	9850.66	2.88591	9761.99	2.88591	9852.8	2.88596	9858.14	2.88591	9785.5	2.88591	9752.38	2.88606	9538.72	2.88611	9718.2	2.88596	2.88596	9508.81	2.88596	9462.87	2.88596	9519.49	2.88596	9593.21	2.88596	9676.53	2.88591	9698.97	2.88601	9494.92	2.88596	9543	2.88596	9801.52	9665.85	2.88591	9637.01	2.88591	9628.46	2.88591
	2.88698	10023.9	2.88698	9809.42	2.88698	9986.74	2.88698	9788.19	2.88698	9744.66	2.88698	9839.15	2.88698	9804.12	2.88698	9590.71	2.88698	9857.2	2.88698	9813.67	2.88698	9866.76	2.88698	9635.3	2.88698	2.88698	9624.68	2.88698	9601.32	2.88698	9516.38	2.88698	9661.84	2.88698	9775.45	2.88698	9776.51	2.88698	9684.14	2.88698	9651.23	2.88698	9514.26	9572.66	2.88698	9608.76	2.88698	9646.98	2.88698
	2.88972	9613.12	2.88987	9631.27	2.88962	9728.05	2.88962	9763.34	2.88962	9494.15	2.88967	9566.74	2.88967	9417.53	2.88972	9686.72	2.88967	9656.47	2.88967	9669.58	2.88982	9600.01	2.88987	9621.19	2.88972	2.88972	9468.95	2.88972	9468.95	2.88972	9676.64	2.88972	9465.92	2.88972	9370.15	2.88967	9550.61	2.88977	9442.74	2.88972	9653.45	2.88972	9408.46	9398.38	2.88967	9504.24	2.88967	9456.85	2.88967
	2.89073	9807.91	2.89073	9877.11	2.89073	9614.37	2.89073	9745.2	2.89073	9608.97	2.89073	9785.21	2.89073	9608.97	2.89073	9495.44	2.89073	9749.53	2.89073	9792.78	2.89073	9898.74	2.89073	9810.08	2.89073	2.89073	9548.42	2.89073	9477.05	2.89073	9474.89	2.89073	9656.54	2.89073	9724.66	2.89073	9637.08	2.89073	9778.72	2.89073	9592.75	2.89073	9654.38	9579.77	2.89073	9537.6	2.89073	9639.24	2.89073
	2.89348	9960.96	2.89363	9539.73	2.89338	9733.75	2.89338	9781.47	2.89338	9606.13	2.89343	9799.11	2.89343	9645.56	2.89348	9646.6	2.89343	9743.08	2.89343	9730.63	2.89358	9691.21	2.89363	9702.62	2.89348	2.89348	9458.81	2.89348	9538.7	2.89348	9508.61	2.89348	9462.96	2.89348	9523.13	2.89343	9447.4	2.89353	9720.26	2.89348	9595.76	2.89348	9671.5	9576.05	2.89343	9692.25	2.89343	9592.65	2.89343
	2.89449	9905.6	2.89449	9901.09	2.89449	9974.25	2.89449	9791.92	2.89449	9789.67	2.89449	9838.06	2.89449	9787.42	2.89449	9780.66	2.89449	10138.6	2.89449	9690.62	2.89449	9844.82	2.89449	9701.88	2.89449	2.89449	9571.32	2.89449	9641.1	2.89449	9775.04	2.89449	9745.77	2.89449	9811.05	2.89449	9776.16	2.89449	9714.26	2.89449	9808.8	2.89449	9778.41	9662.49	2.89449	9754.78	2.89449	9717.64	2.89449
	2.89724	9678.03	2.89739	9846.6	2.89714	9672.73	2.89714	9719.38	2.89714	9636.69	2.89719	9795.71	2.89719	9610.18	2.89724	9825.39	2.89719	9758.6	2.89719	9577.32	2.89734	9789.35	2.89739	9411.94	2.89724	2.89724	9506.29	2.89724	9627.15	2.89724	9693.94	2.89724	9729.98	2.89724	9549.76	2.89719	9738.46	2.89729	9511.59	2.89724	9559.3	2.89724	9507.35	9528.55	2.89719	9827.51	2.89719	9572.02	2.89719
	2.89825	9728.55	2.89825	9646.71	2.89825	9845.02	2.89825	9602.64	2.89825	9612.09	2.89825	9684.48	2.89825	9777.87	2.89825	9813.54	2.89825	9341.38	2.89825	9791.51	2.89825	9784.16	2.89825	9689.73	2.89825	2.89825	9469.39	2.89825	9502.96	2.89825	9579.56	2.89825	9486.18	2.89825	9462.04	2.89825	9569.07	2.89825	9654.05	2.89825	9398.04	2.89825	9437.91	9506.11	2.89825	9458.9	2.89825	9465.19	2.89825
	2.901	9687.17	2.90115	9774.51	2.9009	9762.94	2.9009	9854.48	2.9009	9841.86	2.90095	9796.61	2.90095	9854.48	2.901	9781.88	2.90095	9705.06	2.90095	9656.66	2.9011	9917.62	2.90115	9790.3	2.901	2.901	9547.22	2.901	9692.44	2.901	9464.09	2.901	9525.13	2.901	9754.52	2.90095	9560.9	2.90105	9584.05	2.901	9702.96	2.901	9611.41	9796.61	2.90095	9792.4	2.90095	9739.79	2.90095
	2.90201	9836.17	2.90201	9872.27	2.90201	9882.11	2.90201	9692.87	2.90201	9728.97	2.90201	9922.58	2.90201	9634.89	2.90201	9833.98	2.90201	9698.34	2.90201	9525.51	2.90201	9733.34	2.90201	9751.94	2.90201	2.90201	9620.67	2.90201	9734.44	2.90201	9594.42	2.90201	9528.79	2.90201	9520.04	2.90201	9534.26	2.90201	9653.49	2.90201	9668.8	2.90201	9510.19	9614.11	2.90201	9429.24	2.90201	9512.38	2.90201
	2.90476	9900.4	2.90491	9763.33	2.90466	9689.44	2.90466	9732.27	2.90466	9715.14	2.90471	9914.32	2.90471	9695.86	2.90476	9846.86	2.90471	9826.51	2.90471	9866.13	2.90486	9593.05	2.90491	9793.31	2.90476	2.90476	9555.57	2.90476	9421.71	2.90476	9465.62	2.90476	9678.73	2.90476	9737.63	2.90471	9821.16	2.90481	9696.93	2.90476	9725.85	2.90476	9708.71	9644.46	2.90471	9585.56	2.90471	9555.57	2.90471
	2.90576	9808.17	2.90576	9872.93	2.90576	9694.85	2.90576	9626.86	2.90576	9770.4	2.90576	9659.24	2.90576	9879.4	2.90576	9937.68	2.90576	9814.65	2.90576	9815.73	2.90576	9691.62	2.90576	9606.36	2.90576	2.90576	9602.04	2.90576	9640.89	2.90576	9548.08	2.90576	9644.13	2.90576	9758.53	2.90576	9583.69	2.90576	9886.96	2.90576	9727.23	2.90576	9598.8	9459.58	2.90576	9590.17	2.90576	9600.96	2.90576
	2.90852	9629.36	2.90867	9731.01	2.90842	9951.07	2.90842	9750.92	2.90842	9823.22	2.90847	9688.04	2.90847	9658.7	2.90852	9672.32	2.90847	9671.28	2.90847	9863.05	2.90862	9657.65	2.90867	9626.21	2.90852	2.90852	9591.63	2.90852	9423.97	2.90852	9486.84	2.90852	9718.43	2.90852	9503.61	2.90847	9682.8	2.90857	9589.54	2.90852	9659.75	2.90852	9705.86	9588.49	2.90847	9585.35	2.90847	9477.41	2.90847
	2.90952	9831.93	2.90952	9776.17	2.90952	9928.14	2.90952	9946.73	2.90952	9892.06	2.90952	9818.81	2.90952	9776.17	2.90952	9900.81	2.90952	9713.86	2.90952	9827.56	2.90952	9720.42	2.90952	9629.67	2.90952	2.90952	9641.7	2.90952	9559.7	2.90952	9679.96	2.90952	9868.01	2.90952	9734.63	2.90952	9528	2.90952	9722.6	2.90952	9619.83	2.90952	9701.83	9606.71	2.90952	9612.18	2.90952	9778.36	2.90952
	2.91228	9567.49	2.91243	9743.74	2.91218	9690.86	2.91218	9754.11	2.91218	9614.14	2.91223	9721.97	2.91223	9544.68	2.91228	9746.85	2.91223	9741.67	2.91223	9634.88	2.91238	9672.2	2.91243	9568.52	2.91228	2.91228	9409.9	2.91228	9495.95	2.91228	9511.5	2.91228	9605.85	2.91228	9524.98	2.91223	9683.61	2.91233	9578.89	2.91228	9505.28	2.91228	9560.23	9713.67	2.91223	9443.07	2.91223	9437.89	2.91223
	2.91328	9930.89	2.91328	9804.27	2.91328	9879.34	2.91328	9768.42	2.91328	9682.14	2.91328	9794.19	2.91328	9739.28	2.91328	9724.72	2.91328	9553.28	2.91328	9590.26	2.91328	9797.55	2.91328	9549.92	2.91328	2.91328	9709.03	2.91328	9644.04	2.91328	9729.2	2.91328	9543.2	2.91328	9474.85	2.91328	9426.67	2.91328	9473.73	2.91328	9531.99	2.91328	9649.64	9658.61	2.91328	9590.26	2.91328	9399.78	2.91328
	2.91604	9852.59	2.91619	9891.76	2.91594	9611.2	2.91594	9902.35	2.91594	9914	2.91599	9723.43	2.91599	9716.01	2.91604	9876.94	2.91599	9783.77	2.91599	9786.95	2.91614	9743.54	2.91619	9752.01	2.91604	2.91604	9541.32	2.91604	9479.92	2.91604	9558.26	2.91604	9585.79	2.91604	9604.85	2.91599	9811.3	2.91609	9602.73	2.91604	9671.55	2.91604	9626.02	9568.85	2.91599	9689.55	2.91599	9683.19	2.91599
	2.91704	9947.53	2.91704	9688.34	2.91704	9761.42	2.91704	9985.21	2.91704	9843.63	2.91704	9794.53	2.91704	9792.25	2.91704	9928.12	2.91704	9579.87	2.91704	9772.84	2.91704	9929.26	2.91704	9748.86	2.91704	2.91704	9504.51	2.91704	9678.06	2.91704	9642.67	2.91704	9713.46	2.91704	9833.35	2.91704	9731.73	2.91704	9730.59	2.91704	9641.53	2.91704	9513.64	9811.66	2.91704	9559.32	2.91704	9737.44	2.91704
	2.9198	9593.68	2.91995	9627.26	2.9197	9648.24	2.9197	9413.23	2.9197	9670.27	2.91975	9618.87	2.91975	9674.47	2.9198	9548.57	2.91975	9755.26	2.91975	9582.14	2.9199	9670.27	2.91995	9632.5	2.9198	2.9198	9549.62	2.9198	9538.08	2.9198	9629.36	2.9198	9629.36	2.9198	9358.67	2.91975	9579	2.91985	9577.95	2.9198	9636.7	2.9198	9486.67	9409.03	2.91975	9510.8	2.91975	9470.93	2.91975
	2.92079	9771.73	2.92079	9914.98	2.92079	9893.76	2.92079	9838.58	2.92079	9642.28	2.92079	9701.7	2.92079	9626.36	2.92079	9772.79	2.92079	9697.45	2.92079	9434.3	2.92079	9675.17	2.92079	9568	2.92079	2.92079	9581.79	2.92079	9512.82	2.92079	9638.03	2.92079	9540.41	2.92079	9372.75	2.92079	9500.09	2.92079	9663.5	2.92079	9663.5	2.92079	9451.28	9570.12	2.92079	9624.24	2.92079	9534.04	2.92079
	2.92356	9711.96	2.92371	9720.3	2.92346	9694.23	2.92346	9740.11	2.92346	9825.63	2.92351	9815.2	2.92351	9801.64	2.92356	9935.12	2.92351	9789.13	2.92351	9746.37	2.92366	9768.27	2.92371	9601.41	2.92356	2.92356	9517.99	2.92356	9552.4	2.92356	9508.6	2.92356	9619.14	2.92356	9373.03	2.92351	9733.86	2.92361	9715.08	2.92356	9698.4	2.92356	9608.71	9640	2.92351	9393.89	2.92351	9901.75	2.92351
	2.92455	9712.66	2.92455	9688.21	2.92455	9632.91	2.92455	9842.39	2.92455	9716.92	2.92455	9633.98	2.92455	9761.58	2.92455	9761.58	2.92455	9584	2.92455	9759.45	2.92455	9686.08	2.92455	9787.1	2.92455	2.92455	9603.14	2.92455	9494.68	2.92455	9402.17	2.92455	9549.97	2.92455	9556.35	2.92455	9496.8	2.92455	9829.63	2.92455	9615.9	2.92455	9451.08	9744.57	2.92455	9827.51	2.92455	9480.85	2.92455
	2.92732	9625.16	2.92747	9656.02	2.92722	9638.53	2.92722	9584.02	2.92722	9657.04	2.92727	9480.15	2.92727	9595.34	2.92732	9659.1	2.92727	9515.12	2.92727	9451.36	2.92742	9330	2.92747	9664.24	2.92732	2.92732	9229.21	2.92732	9281.66	2.92732	9240.53	2.92732	9393.76	2.92732	9560.37	2.92727	9363.94	2.92737	9425.65	2.92732	9473.98	2.92732	9325.89	9503.81	2.92727	9489.41	2.92727	9359.83	2.92727
	2.92831	9478.49	2.92831	9604.48	2.92831	9429.78	2.92831	9776.01	2.92831	9711.43	2.92831	9804.6	2.92831	9536.72	2.92831	9430.84	2.92831	9571.66	2.92831	9643.66	2.92831	9535.66	2.92831	9641.54	2.92831	2.92831	9370.49	2.92831	9408.6	2.92831	9327.08	2.92831	9496.49	2.92831	9430.84	2.92831	9616.13	2.92831	9663.78	2.92831	9586.49	2.92831	9634.13	9372.61	2.92831	9414.96	2.92831	9552.6	2.92831
	2.93108	9981.58	2.93123	9639.06	2.93098	9834.63	2.93098	9752.17	2.93098	9747.95	2.93103	9688.75	2.93103	9627.43	2.93108	9633.77	2.93103	9537.57	2.93103	9636.95	2.93118	9886.43	2.93123	9610.52	2.93108	2.93108	9580.92	2.93108	9446.66	2.93108	9547.09	2.93108	9590.43	2.93108	9484.72	2.93103	9733.15	2.93113	9572.46	2.93108	9645.4	2.93108	9647.52	9621.09	2.93103	9667.6	2.93103	9521.72	2.93103
	2.93207	9719.71	2.93207	9732.57	2.93207	9996.16	2.93207	9667.21	2.93207	9804.36	2.93207	9699.35	2.93207	9862.22	2.93207	9705.78	2.93207	9897.58	2.93207	9743.29	2.93207	9733.64	2.93207	9792.58	2.93207	2.93207	9665.07	2.93207	9354.33	2.93207	9512.91	2.93207	9581.49	2.93207	9790.43	2.93207	9601.85	2.93207	9656.49	2.93207	9645.78	2.93207	9663.99	9802.22	2.93207	9686.5	2.93207	9757.22	2.93207
	2.93484	9687.39	2.93499	9542.99	2.93474	9664.2	2.93474	9783.3	2.93474	9653.66	2.93479	9610.45	2.93479	9556.69	2.93484	9682.12	2.93479	9647.34	2.93479	9569.34	2.93494	9633.63	2.93499	9530.34	2.93484	2.93484	9377.51	2.93484	9505.04	2.93484	9428.1	2.93484	9451.29	2.93484	9469.21	2.93479	9485.02	2.93489	9667.36	2.93484	9421.78	2.93484	9425.99	9468.15	2.93479	9575.66	2.93479	9701.09	2.93479
	2.93582	9730.08	2.93582	9658.42	2.93582	9680.88	2.93582	9722.59	2.93582	9469.1	2.93582	9659.49	2.93582	9777.14	2.93582	9847.73	2.93582	9510.81	2.93582	9635.96	2.93582	9802.81	2.93582	9894.8	2.93582	2.93582	9403.85	2.93582	9530.07	2.93582	9578.2	2.93582	9571.78	2.93582	9599.59	2.93582	9535.41	2.93582	9789.98	2.93582	9613.49	2.93582	9518.3	9503.33	2.93582	9617.77	2.93582	9596.38	2.93582
	2.93859	9944.46	2.93874	9892.22	2.93849	9959.39	2.93849	9859.17	2.93849	9801.59	2.93854	9844.24	2.93854	9738.69	2.93859	9721.63	2.93854	9943.4	2.93854	9750.41	2.93869	9823.98	2.93874	9706.7	2.93859	2.93859	9600.08	2.93859	9457.21	2.93859	9718.43	2.93859	9615.01	2.93859	9538.24	2.93854	9770.67	2.93864	9917.81	2.93859	9875.16	2.93859	9704.57	9351.65	2.93854	9642.73	2.93854	9692.84	2.93854
	2.93958	9822.39	2.93958	9894.49	2.93958	9709.41	2.93958	9852.52	2.93958	9803.02	2.93958	9736.31	2.93958	9841.76	2.93958	9840.69	2.93958	9820.24	2.93958	9796.57	2.93958	9793.34	2.93958	9514.64	2.93958	2.93958	9479.13	2.93958	9627.62	2.93958	9855.75	2.93958	9710.48	2.93958	9827.77	2.93958	9686.81	2.93958	9728.78	2.93958	9848.22	2.93958	9644.84	9734.16	2.93958	9864.36	2.93958	9814.86	2.93958
	2.94235	9548.47	2.9425	9540.19	2.94225	9690.21	2.94225	9533.98	2.94225	9567.09	2.9423	9699.52	2.9423	9618.82	2.94235	9704.69	2.9423	9656.07	2.9423	9585.71	2.94245	9567.09	2.9425	9687.1	2.94235	2.94235	9258.77	2.94235	9497.77	2.94235	9502.94	2.94235	9411.9	2.94235	9483.28	2.9423	9727.45	2.9424	9551.57	2.94235	9394.31	2.94235	9568.12	9677.79	2.9423	9500.87	2.9423	9473.97	2.9423
	2.94334	9612.53	2.94334	9862.95	2.94334	9715.46	2.94334	9649.67	2.94334	9517.03	2.94334	9582.82	2.94334	9796.1	2.94334	9595.55	2.94334	9837.48	2.94334	9634.81	2.94334	9460.79	2.94334	9855.52	2.94334	2.94334	9476.71	2.94334	9594.49	2.94334	9467.16	2.94334	9646.48	2.94334	9594.49	2.94334	9588.12	2.94334	9734.56	2.94334	9593.43	2.94334	9563.72	9584.94	2.94334	9421.53	2.94334	9441.69	2.94334
	2.94611	9934.65	2.94626	9624.54	2.94601	9699.05	2.94601	9953.28	2.94601	9624.54	2.94606	9734.12	2.94606	9796.58	2.94611	9940.13	2.94606	9565.36	2.94606	9761.51	2.94621	9710.01	2.94626	9464.55	2.94611	2.94611	9532.49	2.94611	9495.23	2.94611	9634.4	2.94611	9564.27	2.94611	9531.39	2.94606	9591.66	2.94616	9542.35	2.94611	9658.51	2.94611	9555.5	9601.53	2.94606	9697.96	2.94606	9504	2.94606
	2.9471	9960.48	2.9471	9770.32	2.9471	9908.42	2.9471	9654.52	2.9471	9766.07	2.9471	9824.5	2.9471	9700.2	2.9471	9845.74	2.9471	9604.59	2.9471	9529.17	2.9471	9699.14	2.9471	9828.75	2.9471	2.9471	9371.94	2.9471	9346.44	2.9471	9468.61	2.9471	9486.67	2.9471	9789.44	2.9471	9461.18	2.9471	9687.45	2.9471	9743.76	2.9471	9712.95	9433.56	2.9471	9553.6	2.9471	9437.81	2.9471
	2.94987	9696.34	2.95002	9750.64	2.94977	9833.69	2.94977	9685.7	2.94977	9941.23	2.94982	9820.91	2.94982	9885.86	2.94987	9850.73	2.94982	9697.41	2.94982	9640.98	2.94997	9672.92	2.95002	9729.35	2.94987	2.94987	9496.18	2.94987	9524.92	2.94987	9419.52	2.94987	9326.89	2.94987	9583.48	2.94982	9400.35	2.94992	9544.09	2.94987	9846.47	2.94987	9656.95	9615.42	2.94982	9584.55	2.94982	9485.53	2.94982
	2.95085	9691.02	2.95085	9773.52	2.95085	9719.27	2.95085	9949.82	2.95085	9882.02	2.95085	9787.08	2.95085	9776.91	2.95085	9755.44	2.95085	9883.15	2.95085	9707.97	2.95085	9715.88	2.95085	9607.39	2.95085	2.95085	9570.1	2.95085	9504.55	2.95085	9641.29	2.95085	9675.2	2.95085	9722.67	2.95085	9700.06	2.95085	9739.62	2.95085	9702.32	2.95085	9570.1	9570.1	2.95085	9624.34	2.95085	9729.45	2.95085
	2.95363	9761.33	2.95378	9656.63	2.95353	9733.06	2.95353	9591.72	2.95353	9767.62	2.95358	9697.47	2.95358	9814.73	2.95363	9493.3	2.95358	9536.22	2.95358	9757.15	2.95373	9721.55	2.95378	9426.29	2.95363	2.95363	9408.49	2.95363	9523.66	2.95363	9516.33	2.95363	9303.79	2.95363	9540.41	2.95358	9524.71	2.95368	9576.01	2.95363	9544.6	2.95363	9386.5	9494.34	2.95358	9628.36	2.95358	9738.3	2.95358
	2.95461	9677.34	2.95461	9767.31	2.95461	9832.65	2.95461	9704.11	2.95461	9846.57	2.95461	9820.86	2.95461	9839.07	2.95461	9808.01	2.95461	9757.67	2.95461	9725.54	2.95461	9796.23	2.95461	9786.59	2.95461	2.95461	9438.48	2.95461	9523.1	2.95461	9423.49	2.95461	9693.4	2.95461	9734.1	2.95461	9622.71	2.95461	9808.01	2.95461	9568.08	2.95461	9519.89	9631.28	2.95461	9606.64	2.95461	9621.64	2.95461
	2.95739	9709.06	2.95754	9535.46	2.95729	9495.72	2.95729	9719.52	2.95729	9680.83	2.95734	9585.66	2.95734	9732.07	2.95739	9549.06	2.95734	9722.66	2.95734	9668.28	2.95749	9714.29	2.95754	9752.99	2.95739	2.95739	9489.45	2.95739	9603.44	2.95739	9539.65	2.95739	9531.28	2.95739	9587.75	2.95734	9571.02	2.95744	9548.01	2.95739	9619.13	2.95739	9647.36	9525.01	2.95734	9480.04	2.95734	9512.46	2.95734
	2.95837	9748.6	2.95837	9752.92	2.95837	9609.52	2.95837	9615.99	2.95837	9785.26	2.95837	9861.81	2.95837	9621.38	2.95837	9535.13	2.95837	9714.1	2.95837	9586.88	2.95837	9652.65	2.95837	9500.63	2.95837	2.95837	9569.63	2.95837	9479.07	2.95837	9502.79	2.95837	9413.3	2.95837	9462.89	2.95837	9566.4	2.95837	9443.49	2.95837	9372.33	2.95837	9563.16	9656.96	2.95837	9520.04	2.95837	9625.69	2.95837
[truncated: 40,110 more rows]
[truncated: 1 more columns]

## Sheet: Figure 4b
Energy	S_KLYJ_Mn_7_55deg_306_Drain_Current_VF	S_KLYJ_Mn_6_55deg_306_Drain_Current_VF	S_KLYJ_Mn_5_55deg_306_Drain_Current_VF	S_KLYJ_Mn_4_55deg_306_Drain_Current_VF	S_KLYJ_Mn_3_55deg_306_Drain_Current_VF	S_KLYJ_Mn_2_55deg_306_Drain_Current_VF	S_KLYJ_Mn_1_55deg_306_Drain_Current_VF	S_KLYJ_Mn_8_55deg_342_Drain_Current_VF
[truncated: 449 more rows]

[truncated: 28 more sheets: Figure 4e, Figure 4f, Figure 5a, Figure 5b, Figure 5c, Figure 5d, Figure S1, Figure S2a, Figure S2b, Figure S3, Figure S4, Figure S10, Figure S11, Figure S12, Figure S14, Figure S15, Figure S16, Figure S17, Figure S18, Figure S19 …]
